# Supplementary material for: Safety and efficacy of fecal microbiota transplantation for viral diseases: A systematic review of clinical trials
Source: PLoS One. 2024 Oct 21;19(10):e0311731. doi: 10.1371/journal.pone.0311731 (PMC11493255; doi:10.1371/journal.pone.0311731)
Supplement: S1 Data — (XLSX) [file pone.0311731.s005.xlsx]

## Sheet: Sheet1
Study characteristics							Patient characteristics														Medication characteristics								outcomes
																					Intervention				Control
First author	Title	Year of publication	Country	NCT identifier	Phase	Design	Overall No of patients	No patients int	No patients ctrl	Overall age (i.e. median[range], median[IQR], mean[SD])	Age int	Age ctrl	Overall sex(no of males)	Sex int (no of males)	Sex ctrl (no of males)	Follow up duration	Type of viral disease	Underlying diseases (e.g. Crohns disease)	Duration of undeerlying disease at study entry int	Duration of underlying disease at study entry ctrl	Type of FMT	Route of administration of FMT	Schedule and dose of FMT administration	Other drugs in int	Type of control medication	Dosage form of ctrl medication (i.e. tablet, capsule, ointment)	Route of administration of ctrl medication (i.e. topical, oral)	Schedule and dose of ctrl medication administration	Efficacy outcomes of interest int	Results for efficacy outcomes int	Efficacy outcomes of interest cntrl	Results for efficacy outcomes cntrl	Safety outcomes of interest int	Results for safety outcomes int	Safety outcomes of interest cntrl	Results for safety outcomes cntrl
Ivo N. SahBandar	Changes in gastrointestinal microbial communities influence HIV-specific CD8R T-cell responsiveness to immune checkpoint blockade	2020	USA	NA	NA	Uncontrolled clinical trial	12	12	None	median[range] : 59 (31-70)	median[range] : 59 (31-70)	NA	12	12	NA	24 weeks	AIDS	None	None	None	NA	Colonoscopy	Participants underwent standard bowel purge (Golytely) the day preceding FMT and the 250 mL stool suspension was introduced via colonoscopy and delivered into the ileum, cecum, and ascending colon.	stable combination antiretroviral treatment - number of Abx+ patients (patients who received antibiotics treatment 5 days prior to FMT) : 9	NA	NA	NA	NA	Fusobacteria abundance of HIV-infected individuals on combination antiretroviral therapy	Fluctuations of all relative bacterial abundances pre-FMTand up to 24 weeks post-FMT were observed. Principle component analysis did not show any clear clustering between pre- and post-FMT microbial abundance. Interestingly, although no Fusobacteria was detected from the preparation of faecal bacteria from FMT HIV-uninfected donors, Fusobacteria was detected in most of the HIV-infected recipients…	NA	NA	NA	NA	NA	NA
Netanya S. Utay	Evaluation of Six Weekly Oral Fecal Microbiota Transplants in People with HIV	2020	USA	NCT03329560	NA	Single- arm, open label clinical trial	6	6	0	patient ages : p1(47) - p2(40)- p3(56)- p4(33)- p5(37) - p6(32) /overall : 39(32-56)	patient ages : p1(47) - p2(40)- p3(56)- p4(33)- p5(37) - p6(32) /overall : 39(32-56)	NA	6	6	NA	20 weeks	AIDS	None	Median (range) : 5.5(2-35) years	None	Lyophilized FMT	Oral	The encapsulated lyophilized FMT derived from 150 grams of stool (lyophilized to approximately 2.25 g) - weekly for 6 weeks	ART[ median duration of usage was 5.5 (range 2-7 years) years]	NA	NA	NA	NA	HIV Parameters - Microbiome Effects - Metagenomics - Markers of Gut Damage and Inflammation	HIV Parameters (CD4+ T cell counts did not change significantly between weeks 0 and 6 or weeks 6 and 26 /// CD8+ T cell counts tended to decrease between weeks 0 and 6 but did not change significantly between weeks 6 and 26 /// CD4/CD8 ratios did not change significantly between weeks 0 and 6 or between weeks 6 and 26 /// Two participants maintained HIV RNA levels <20 copies/mL at weeks 0, 6, and…	NA	NA	Procedure related adverse events	Fever or tachycardia:None - One of the participants developed grade 1 abdominal pain at week 1 and grade 1 nausea at week 2 - Another participant had mild bloating on 1 day each in weeks 1, 2, and 4, and moderate bloating on the last 2 days of week 6 - No other study drug-related adverse events were noted -- Overally FMT was safe and well-tolerated	Na	NA
Katarzyna Karolewska-Bochenek	Faecal Microbiota Transfer – a new concept for treating cytomegalovirus colitis in children with ulcerative colitis	2020	Poland	NA	Pilot	Single-centre, open, prospective trial	8	8	0	patient ages : p1(15.5) - p2(9)- p3(1.5)- p4(16.5)- p5(16) - p6(3.5) - p7(15)- p8(15) /overall : 15(2-17)	patient ages : p1(15.5) - p2(9)- p3(1.5)- p4(16.5)- p5(16) - p6(3.5) - p7(15)- p8(15) /overall : 15(2-17)	NA	4	4	NA	6 weeks	cytomegalovirus colitis	ulcerative colitis	Subject No (Disease duration (months)): 1(54),2(12),3(2),4(18),5(12) ,6(24),7(12),8(22) // Median (range) : 15 (2-54) months	NA	NA	NG tube	Each patient received 1 x 100 ml or 1 x 50 ml FMT for patients with body weight ≥40 kg and <40 kg, respectively, via nasogastric tube (NG), for 5 days in each of 2 weeks (in total, 10 FMT procedures in 12 days). FMT was administered in 10- min sessions. All the patients were monitored for 1 h and were allowed to drink 1 h and eat 2 h after FMT administration	Subject No (Present medical treatment): 1(Glucocorticosteroids, Azathioprine, 5-ASA) ,2(Glucocorticosteroids, Azathioprine, 5-ASA, cyclosporine A),3(Glucocorticosteroids, Azathioprine, 5-ASA),4(Glucocorticosteroids, Azathioprine, 5-ASA),5(Glucocorticosteroids, Azathioprine, 5-ASA, Infliximab) ,6(Glucocorticosteroids, Azathioprine, ASA, cyclosporine A, Infliximab),7(Glucocorticosteroids, Azathiopr…	NA	NA	NA	NA	The clinical response was defined as a decrease of the PUCAI score by ≥20 points, and the clinical remission defined as PUCAI <10 points - Laboratory markers (CRP & FCA)	After a 2-week course of FMT, almost all patients (7/8) became negative for CMV tissue DNA PCR. In the only patient who did not respond to the 2-week FMT course, it was decided to repeat the whole FMT course. As a result, CMV was eradicated after the second FMT course. At the 6th week of the study, a clinical response was observed in 3/8 patients and clinical remission in 3/8 patients. In one pat…	NA	NA	Procedure related adverse events	The 2-week FMT course was very safe. Only mild, self-limiting adverse effects were observed: mild abdominal pain in 5 patients after the first dose of FMT. Additionally, 4 patients presented with nausea. The FMT procedures were tolerated in all the patients except for 2 episodes of vomiting within 2 h after infusion. Overally, no serious adverse effects were observed during and after infusions	NA	NA
Ashish Chauhan	Fecal Microbiota Transplantation in Hepatitis B e Antigen‑Positive Chronic Hepatitis B Patients: A Pilot Study	2020	India	CTRI/2017/10/010079	Pilot	Non-randomized controlled pilot study	29 - 2 (drop outs) = 27	14-2(drop outs) = 12	15	median (interquartile range) : 29 (24–38)	median (interquartile range) : 29 (25–35)	median (interquartile range) : 29 (24–38)	20	9	11	6 months	chronic hepatitis B (HBeAg positive)	None	None	None	NA	Gastroscope (nasoduodenal route)	six sessions of FMT at 4 weeks intervals - For every FMT session, approximately 30 grams of fresh stool, diluted in 150 ml of saline, was used. (two drop outs : One patient received five cycles, and one patient received only one cycle due to relocation)	Anitiviral therapy (Entecavir &/or tenofovir) - The number of patients being on dual therapy in FMT arm was 8.	Anitiviral therapy (Entecavir &/or tenofovir) - The number of patients being on dual therapy in AVT arm was 3.	NA	Oral	NA	HBeAg Clearance - HBsAg Clearance - HBV DNA Reduction and LFT Normalization	HBeAg Clearance (Two patients in FMT arm had HBeAg clearance in comparison to none in the AVT arm, 16.7% (2/12) versus 0/15, P=0.188. In the FMT arm, loss of HBeAg was seen in one patient after the frst cycle and in the second patient after 3 months (as compared with AVT arm, log-rank test P=0.106). Of the two patients who achieved HBeAg-seroclearance, one was on dual therapy, and another patient…	HBeAg Clearance - HBsAg Clearance - HBV DNA Reduction and LFT Normalization	HBeAg Clearance (Two patients in FMT arm had HBeAg clearance in comparison to none in the AVT arm, 16.7% (2/12) versus 0/15, P=0.188. In the FMT arm, loss of HBeAg was seen in one patient after the frst cycle and in the second patient after 3 months (as compared with AVT arm, log-rank test P=0.106). Of the two patients who achieved HBeAg-seroclearance, one was on dual therapy, and another patient…	Adverse events were recorded in eight gastrointestinal symptom parameters (nausea, vomiting, pain abdomen, fever, diarrhea, bloating, taste abnormality, retrosternal pain) within 7 days of FMT via telephonic call	Half (7/14) of the patients in FMT arm did not report any of the adverse events, 42.8% (6/14) patients reported one minor adverse event and only one patient had signifcant abdominal pain requiring hospitalization for more than 24 h	NA	NA
Sergio Serrano-Villar	Fecal microbiota transplantation in HIV: A pilot placebo-controlled study	2021	Spain	NCT03008941	Pilot	Randomized, double-blind, placebo-controlled pilot trial	29	14	15	Mean (SD) : 47 (11)	Mean (SD) : 48 (10)	Mean (SD) :46 (12)	26	12	13	48 weeks	AIDS	HCV positive patients : 6 in FMT arm & 3 in placebo arm (all patients HCV positive had undetectable HCV RNA levels)	NA	NA	Capsular FMT	Oral	Induction with 10 capsules (single dose), followed by weekly maintenance FMT with five capsules for 7 weeks. In total, each subject received 45 capsules, implying the delivery of 30 g of stools over 8 weeks in the FMT arm	Stable ART (antiretroviral therapy)	Stable ART + Placebo capsules containing glycerol, cocoa butter, and inert, non-toxic brown pigment (in place of stool)	Capsule	Oral	The dosage included induction with 10 capsules (single dose), followed by weekly maintenance FMT with five capsules for 7 weeks.	Changes in microbial alpha diversity - Engraftment of donor’s microbiota on study participants - Changes in microbiome taxonomic composition throughout the study - Effects of repeated FMT of T-cells and plasma biomarkers	Changes in microbial alpha diversity (compared to subjects in the placebo arm, bacterial richness increased incrementally in the FMT arm from 250 OTUs at week 0 to 287 at week 6, while in the placebo arm remained stable from 252 OTUs at week 0 to 254 at week 6 (differences between treatment arms from baseline through week 7, p = 0.014).) - Engraftment of donor’s microbiota on study participants (…	Changes in microbial alpha diversity - Engraftment of donor’s microbiota on study participants - Changes in microbiome taxonomic composition throughout the study - Effects of repeated FMT of T-cells and plasma biomarkers	Changes in microbial alpha diversity (compared to subjects in the placebo arm, bacterial richness increased incrementally in the FMT arm from 250 OTUs at week 0 to 287 at week 6, while in the placebo arm remained stable from 252 OTUs at week 0 to 254 at week 6 (differences between treatment arms from baseline through week 7, p = 0.014).) - Engraftment of donor’s microbiota on study participants (…	Adverse events	No serious adverse events attributable to the intervention were reported, and all participants maintained virologic suppression throughout the study except one participant, who discontinued ART between weeks 9 and 30, presenting with CD4 counts 230/uL, HIV RNA 5.2 log copies/mL and oral candidiasis at week 12, grade 2 diarrhea due to cryptosporidiosis at week 24 and latent syphilis at week 24. In…	Adverse events	Only one subject reported increased flatulence after the first course of capsules.
Adrian Boicean	Fecal Microbiota Transplantation in Patients Co-Infected with SARS-CoV2 and Clostridioides difficile	2022	Romania	NA	NA	Comparative retrospective single-center study​	86	46	40	67.65	Mean: 67.63	Mean: 67.68	43	23	20	8 weeks	COVID-19	Clostridioides Difficile (CD)-infected patients (all participants were coinfected patients {COVID-19 & CD}) - Cardiovascular disease :6 (13%) in FMT arm & 7 (17.5%) in control arm - Hypertension: 14 (30.4%) in FMT arm & 12 (30%) in control arm - Neurological disease: 3 (6.5%) in FMT arm & 3 (7.5%) in control arm - Diabetes: 14 (30.4%) in FMT arm & 12 (30%) in control arm - Obesity: 8 (17.4%) in F…	NA	NA	NA	Colonoscopy	Single administration after the first 10 days of anibiotic treatment using 50 g of donated feces (less than 6 h after defecation) in 500 mL of 0.9% saline, mixing to obtain a homogeneous solution.	Antibiotics used alongside FMT : Vancomycin (250 mg, administered four times a day) & Metronidazole (500 mg, administered three times a day if needed after the initial 10 days of Vancomycin treatment)	Vancomycin & Metronidazole	NA	Vancomycin (oral) & Metronidazole (I.V)	Vancomycin (250 mg, administered four times a day) & Metronidazole (500 mg, administered three times a day if needed after the initial 10 days of Vancomycin treatment)	There were three primary outcomes in the study study. The first was based on the reduction of inflammatory markers( Fibrinogen levels, CRP post-treatment, leukocyte count). The second was related to the resolution of abdominal pain after treatment. Finally, the third outcome concerned disease recurrence (appearing within 8 weeks after a previous episode, after completion of initial treatment.	Fibrinogen 420 mg/dl, CRP 5.67 mg/L, leukocyte count 7695 cells/ml, 91.3% no abdominal pain, 2.2% relapse rate​	There were three primary outcomes in the study study. The first was based on the reduction of inflammatory markers( Fibrinogen levels, CRP post-treatment, leukocyte count). The second was related to the resolution of abdominal pain after treatment. Finally, the third outcome concerned disease recurrence (appearing within 8 weeks after a previous episode, after completion of initial treatment.	Fibrinogen 420 mg/dl, CRP 5.67 mg/L, leukocyte count 7695 cells/ml, 91.3% no abdominal pain, 2.2% relapse rate	Adverse effects attributed to the FMT procedure​	No severe adverse effects reported during or after the procedure for the 46 patients that underwent FMT​	NA	NA
Yan-Dan Ren	Fecal Microbiota Transplantation Induces HBeAg Clearance in Patients with Positive HBeAg after Long-Term Antiviral Therapy	2017	China	NA	Pilot	Case controlled, open-label pilot trial	18	5	13	median (range) : 33 (19–68)	median (range) : 27 (24–42)	median (range) : 33 (19–68)	18	5	13	Median (range) duration of follow-up in FMT arm: 32 weeks (32-36) and in the control arm:32 weeks (28-40)	hepatitis B virus (HBV) e-antigen (HBeAg)-positive chronic hepatitis B (CHB)	NA	NA	NA	NA	Via gastroscope, with the bacterial suspension being injected into the third part of the duodenum	At least 30 g of isolated bacterial precipitation was collected and resuspended in normal saline at a final volume of 80 mL. FMT was performed every 4 weeks	Entecavir or tenofovir disoproxil fumarate	Entecavir or tenofovir disoproxil fumarate	NA	Oral	NA	HBeAg clearance ( defined as HBeAg of <1.0 S/CO) - Alanine aminotransferase (ALT) - HBV DNA	HBeAg clearance achieved in 3 participants (2 after one FMT, 1 after two FMT treatments. Alanine aminotransferase (ALT) and HBV DNA levels were detected at 4 weeks after each FMT and remained under the lower limit of detection.	HBeAg clearance	No participants achieved HBeAg clearance	Adverse events such as abdominal discomfort, diarrhea, and constipation.	No significant adverse events reported	NA	NA
Ivan Vujkovic-Cvijin	Limited engraftment of donor microbiome via one-time fecal microbial transplantation in treated HIV-infected individuals​​.	2017	United States	NCT02256592	Pilot	Clinical trial	8	6	2	61 (range 31–72)	61 (range 31–72)	57 & 71	7	6	1	24 weeks	HIV infection	None	NA	NA	NA	Colonoscopy	Participants underwent standard bowel purge (Golytely) the day preceding FMT and the 250 mL stool suspension was introduced via colonoscopy and delivered into the ileum, cecum, and ascending colon	Antiretroviral therapy	Antiretroviral therapy	NA	NA	NA	HIV-infected FMT recipient microbiota shift toward donor profiles - Systemic inflammatory markers - Degree of Engraftment	HIV-infected FMT recipient microbiota shift toward donor profiles (the fecal microbiota of FMT recipients became significantly more similar to that of the donor) - Markers of HIV-associated inflammation (Showed no significant change post-FMT) - Degree of Engraftment (Engraftment was detectable but modest and appeared to be limited to specific bacterial taxa)	Microbiota shift toward donor profiles	control subjects who underwent bowel lavage and colonoscopy alone showed no significant change with respect to their microbial compositional similarity to that of the donor microbial community	Adverse events	None of the 6 recipients had serious adverse effects post-FMT	NA	NA
