# Supplementary material for: Safety and efficacy of fecal microbiota transplantation for viral diseases: A systematic review of clinical trials
Source: PLoS One. 2024 Oct 21;19(10):e0311731. doi: 10.1371/journal.pone.0311731 (PMC11493255; doi:10.1371/journal.pone.0311731)
Supplement: S2 Data — (XLSX) [file pone.0311731.s006.xlsx]

## Sheet: References FMT Viral Diseases 2
(2016). "Answers linked to Baxter M, Colville A. Adverse events in faecal microbiota transplant: a review of the literature. J Hosp Infect 2016;92:117–127." Journal of Hospital Infection 93(2): 215-216.
(2020). "Correction to Screening of faecal microbiota transplant donors during the COVID-19 outbreak: suggestions for urgent updates from an international expert panel (The Lancet Gastroenterology & Hepatology (2020) 5(5) (430–432), (S2468125320300820), (10.1016/S2468-1253(20)30082-0))." The Lancet Gastroenterology and Hepatology 5(6): e5.
	Ianiro G, Mullish BH, Kelley CR, et al. Screening of faecal microbiota transplant donors during the COVID-19 outbreak: suggestions for urgent updates from an international expert panel. Lancet Gastroenterol Hepatol 2020; 5: 430–31—In this Comment, the declaration of interests statement should read: ”CRK has served as a clinical advisor, with no financial compensation, for OpenBiome since 2013; sh…
(2021). "Glioblastoma is dependent on trna pseudouridylation." Cancer Discovery 11(10): 2367.
(2021). "Human vaccines & immunotherapeutics: news." Human Vaccines and Immunotherapeutics 17(4): 932-933.
(2021). "The Lancet Gastroenterology & Hepatology: 5 years on." The Lancet Gastroenterology and Hepatology 6(9): 677.
(2021). "Organic chemistry: Shuffling nitrogen with a light push." Science 373(6558): 977-978.
(2021). "This Month in AJP." American Journal of Pathology 191(12): 2041.
(2022). "Erratum regarding previously published articles (Journal of Exotic Pet Medicine (2019) 28 (128–131), (S1557506316301793), (10.1053/j.jepm.2018.05.003))." Journal of Exotic Pet Medicine 40: 84-85.
	The Declaration of Competing Interest statements were not included in the published version of articles that appeared in the Volumes 28C to 37C of the Journal of Exotic Pet Medicine. For the below articles, the authors declare that they have no known competing financial interests or personal relationships that could have appeared to influence the work reported in this paper. Effects of natural ul…
(2023). "[Chinese experts consensus statement: diagnosis and treatment of cystic fibrosis (2023)]." Zhonghua Jie He He Hu Xi Za Zhi 46(4): 352-372.
	Cystic fibrosis (CF) is one of the most common autosomal recessive genetic diseases in Caucasians, but CF patients in China are rare, and it was listed as the first batch of rare diseases in China in 2018. In recent years, CF has been gradually recognized in China, and the number of CF patients reported in China in the past 10 years is more than 2.5 times the total number in the previous 30 years…
Aaldijk, E. and Y. Vermeiren (2022). "The role of serotonin within the microbiota-gut-brain axis in the development of Alzheimer's disease: A narrative review." Ageing Research Reviews 75: 19.
	Alzheimer's disease (AD) is the most common cause of dementia, accounting for more than 50 million patients worldwide. Current evidence suggests the exact mechanism behind this devastating disease to be of multifactorial origin, which seriously complicates the quest for an effective disease-modifying therapy, as well as impedes the search for strategic preventative measures. Of interest, preclini…
AbdelMassih, A., et al. (2021). "The forgotten oral microbial transplantation for improving the outcomes of COVID-19." New Microbes and New Infections 43.
	Ever since the uncovering of the severe discrepancy of COVID-19 manifestations, irrespective of viral load, scientists have raced to locate and manage factors contributing to the genesis of a critical state. Recent evidence delineates the role of oral dysbiosis in the development of low-grade inflammation, characterized by the increase of inflammatory cytokines common to those fundamental to the …
Abu-Sbeih, H., et al. (2019). "Clinical Review on the Utility of Fecal Microbiota Transplantation in Immunocompromised Patients." Curr Gastroenterol Rep 21(4): 8.
	Fecal microbiota transplantation (FMT) represents a promising management modality for Clostridium difficile infection (CDI). In immunocompromised patients, FMT is utilized for CDI as well as emerging non-CDI indications such as inflammatory bowel disease and graft versus host disease. PURPOSE OF REVIEW: This review aims to shed light on the safety and efficacy of FMT in immunocompromised patients…
Abu-Sbeih, H., et al. (2019). "Clinical Review on the Utility of Fecal Microbiota Transplantation in Immunocompromised Patients." Current Gastroenterology Reports 21(4).
	Abstract: Fecal microbiota transplantation (FMT) represents a promising management modality for Clostridium difficile infection (CDI). In immunocompromised patients, FMT is utilized for CDI as well as emerging non-CDI indications such as inflammatory bowel disease and graft versus host disease. Purpose of Review: This review aims to shed light on the safety and efficacy of FMT in immunocompromise…
Abu-Sbeih, H., et al. (2020). "Immune-checkpoint inhibitors induced diarrhea and colitis: a review of incidence, pathogenesis and management." Current Opinion in Gastroenterology 36(1): 25-32.
	Purpose of review Diarrhea and colitis are among the most commonly encountered immune-mediated adverse events among patients receiving antiprogrammed cell death protein/ligand-1 (PD-1/L1) as well as anticytotoxic T-lymphocyte-associated protein 4 (CTLA-4) antibodies. With growing indications and widespread use of immune checkpoint inhibitors, it is imperative to summarize the current body of evid…
Acharya, C. and J. S. Bajaj (2018). "Current Management of Hepatic Encephalopathy." American Journal of Gastroenterology 113(11): 1600-1612.
	Hepatic encephalopathy is a state of brain dysfunction resulting from decompensation of cirrhosis. The mortality and morbidity associated with the overt form of hepatic encephalopathy are high, and even the covert form associates with poor outcomes and poor quality of life. We know that the dysfunction is not just an acute insult to the brain but rather results in long-standing cognitive issues t…
Acharya, C. and J. S. Bajaj (2019). "Altered Microbiome in Patients With Cirrhosis and Complications." Clinical Gastroenterology and Hepatology 17(2): 307-321.
	In patients with cirrhosis, the gut microbiome are affected by multiple gut and systemic alterations. These changes lead to dysbiosis in the microbiota of different parts of the body, resulting in inflammation. The constant immune stimulation resulting in part from dysbiosis is associated with morbidity in patients with cirrhosis. Dysbiosis as a dynamic event worsens with decompensation such as w…
Adams, S. M., et al. (2022). "Ulcerative Colitis: Rapid Evidence Review." American Family Physician 105(4): 406-411.
	Ulcerative colitis is a relapsing and remitting inflammatory bowel disease of the large intestine. Risk factors include recent Salmonella or Campylobacter infection and a family history of ulcerative colitis. Diagnosis is suspected based on symptoms of urgency, tenesmus, and hematochezia and is confirmed with endoscopic findings of continuous inflammation from the rectum to more proximal colon, d…
Adolph, T. E., et al. (2018). "Liver-Microbiome Axis in Health and Disease." Trends Immunol 39(9): 712-723.
	The intestinal and hepatobiliary tract exhibits host-specific commensal colonization. The resident microbiota has emerged as a key player in intestinal and hepatic diseases. Alcoholic and nonalcoholic fatty liver diseases (ALD/NAFLD), primary sclerosing cholangitis (PSC), liver cirrhosis, and some of their clinical complications, such as hepatic encephalopathy (HE), have been linked to a microbia…
Adolph, T. E., et al. (2018). "Liver-Microbiome Axis in Health and Disease." Trends in Immunology 39(9): 712-723.
	The intestinal and hepatobiliary tract exhibits host-specific commensal colonization. The resident microbiota has emerged as a key player in intestinal and hepatic diseases. Alcoholic and nonalcoholic fatty liver diseases (ALD/NAFLD), primary sclerosing cholangitis (PSC) liver cirrhosis, and some of their clinical complications, such as hepatic encephalopathy (HE), have been linked to a microbial…
Adolph, T. E., et al. (2018). "Liver–Microbiome Axis in Health and Disease." Trends in Immunology 39(9): 712-723.
	The intestinal and hepatobiliary tract exhibits host-specific commensal colonization. The resident microbiota has emerged as a key player in intestinal and hepatic diseases. Alcoholic and nonalcoholic fatty liver diseases (ALD/NAFLD), primary sclerosing cholangitis (PSC), liver cirrhosis, and some of their clinical complications, such as hepatic encephalopathy (HE), have been linked to a microbia…
Ahmed, L. A. and K. F. Al-Massri (2023). "Gut Microbiota Modulation for Therapeutic Management of Various Dis-eases: A New Perspective Using Stem Cell Therapy." Current Molecular Pharmacology 16(1): 43-59.
	Dysbiosis has been linked to various diseases ranging from cardiovascular, neurologic, gastro-intestinal, respiratory, and metabolic illnesses to cancer. Restoring of gut microbiota balance represents an outstanding clinical target for the management of various multidrug-resistant diseases. Preservation of gut microbial diversity and composition could also improve stem cell therapy which now has …
Aira, A., et al. (2021). "rUTI Resolution After FMT for Clostridioides difficile Infection: A Case Report." Infectious Diseases and Therapy 10(2): 1065-1071.
	Clostridioides difficile infection (CDI) is the leading cause of nosocomial infectious diarrhea. Fecal microbiota transplantation (FMT) is a successful treatment for recurrent CDI (rCDI), and in some patients FMT has been associated with the resolution of recurrent urinary tract infections (rUTI). Recent evidence suggests that the origin of most bacterial infections in the urinary tract is the gu…
Aksoy, F. D. and M. K. Hac?mustafao?lu (2022). "Clostridioides difficile Toxin Positivity in a Hospitalized Baby with Diarrhea: How Should the Evaluation and Management Be?" Cocuk Enfeksiyon Dergisi 16(4): e294-e296.
Al, K. F., et al. (2022). "Fecal microbiota transplantation is safe and tolerable in patients with multiple sclerosis: A pilot randomized controlled trial." Multiple Sclerosis Journal - Experimental, Translational and Clinical 8(2).
	Background: Patients with MS have an altered gut microbiota compared to healthy individuals, as well as elevated small intestinal permeability, which may be contributing to the development and progression of the disease. Objective: We sought to investigate if fecal microbiota transplantation was safe and tolerable in MS patients and if it could improve abnormal intestinal permeability. Methods: N…
Alam, M. Z., et al. (2023). "Immunological consequences of microbiome-based therapeutics." Frontiers in Immunology 13.
	The complex network of microscopic organisms living on and within humans, collectively referred to as the microbiome, produce wide array of biologically active molecules that shape our health. Disruption of the microbiome is associated with susceptibility to a range of diseases such as cancer, diabetes, allergy, obesity, and infection. A new series of next-generation microbiome-based therapies ar…
Alaoui Mdarhri, H., et al. (2022). "Alternatives Therapeutic Approaches to Conventional Antibiotics: Advantages, Limitations and Potential Application in Medicine." Antibiotics 11(12).
	Resistance to antimicrobials and particularly multidrug resistance is one of the greatest challenges in the health system nowadays. The continual increase in the rates of antimicrobial resistance worldwide boosted by the ongoing COVID-19 pandemic poses a major public health threat. Different approaches have been employed to minimize the effect of resistance and control this threat, but the questi…
Alegre, G. F. S. and G. M. Pastore (2023). "NAD+ Precursors Nicotinamide Mononucleotide (NMN) and Nicotinamide Riboside (NR): Potential Dietary Contribution to Health." Current Nutrition Reports 12(3): 445-464.
	Purpose of Review : NAD+ is a vital molecule that takes part as a redox cofactor in several metabolic reactions besides being used as a substrate in important cellular signaling in regulation pathways for energetic, genotoxic, and infectious stress. In stress conditions, NAD+ biosynthesis and levels decrease as well as the activity of consuming enzymes rises. Dietary precursors can promote NAD+ b…
Alghetaa, H., et al. (2021). "Resveratrol-mediated attenuation of superantigen-driven acute respiratory distress syndrome is mediated by microbiota in the lungs and gut." Pharmacol Res 167: 105548.
	Acute Respiratory Distress Syndrome (ARDS) is triggered by a variety of agents, including Staphylococcal Enterotoxin B (SEB). Interestingly, a significant proportion of patients with COVID-19, also develop ARDS. In the absence of effective treatments, ARDS results in almost 40% mortality. Previous studies from our laboratory demonstrated that resveratrol (RES), a stilbenoid, with potent anti-infl…
Alghetaa, H., et al. (2021). "Resveratrol-mediated attenuation of superantigen-driven acute respiratory distress syndrome is mediated by microbiota in the lungs and gut." Pharmacological Research 167.
	Acute Respiratory Distress Syndrome (ARDS) is triggered by a variety of agents, including Staphylococcal Enterotoxin B (SEB). Interestingly, a significant proportion of patients with COVID-19, also develop ARDS. In the absence of effective treatments, ARDS results in almost 40% mortality. Previous studies from our laboratory demonstrated that resveratrol (RES), a stilbenoid, with potent anti-infl…
Alimohammadi, N., et al. (2020). "Current, new and future therapeutic targets in inflammatory bowel disease: A systematic review." Current Pharmaceutical Design 26(22): 2668-2675.
	Inflammatory bowel disease (IBD), including Crohn’s disease (CD) and ulcerative colitis (UC), are chronic relapsing conditions resulting from immune system activity in a genetically predisposed individual. IBD is based on progressive damage to the inflamed gut tissue. As its pathogenesis remains unknown, recent accumu-lating data have demonstrated that IBD is a complex and multi-factorial disorde…
Allegretti, J. R. (2021). "Update on fecal microbiota transplantation for the treatment of inflammatory bowel disease." Gastroenterology and Hepatology 17(1): 31-34.
Allegretti, J. R., et al. (2021). "Inflammatory Bowel Disease Outcomes following Fecal Microbiota Transplantation for Recurrent C. difficile Infection." Inflammatory Bowel Diseases 27(9): 1371-1378.
	Background: Recurrent Clostridioides difficile infection (CDI) in patients with inflammatory bowel disease (IBD) is a clinical challenge. Fecal microbiota transplantation (FMT) has emerged as a recurrent CDI therapy. Anecdotal concerns exist regarding worsening of IBD activity; however, prospective data among IBD patients are limited. Methods: Secondary analysis from an open-label, prospective, m…
Alphonsus, L., et al. (2023). "Systematic review and meta-analysis of randomised controlled trials: Medical therapies for the treatment and prevention of pouchitis." Alimentary Pharmacology and Therapeutics 58(3): 268-282.
	Background and Aims: We conducted a systematic review to assess medical therapy for the treatment and prevention of pouchitis. Methods: Randomised controlled trials (RCTs) of medical therapy in adults with or without pouchitis were searched to March 2022. Primary outcomes included clinical remission/response, maintenance of remission and prevention of pouchitis. Results: Twenty RCTs (N = 830) wer…
Alvarez-Mercado, A. I., et al. (2019). "Microbial Population Changes and Their Relationship with Human Health and Disease." Microorganisms 7(3): 27.
	Specific microbial profiles and changes in intestinal microbiota have been widely demonstrated to be associated with the pathogenesis of a number of extra-intestinal (obesity and metabolic syndrome) and intestinal (inflammatory bowel disease) diseases as well as other metabolic disorders, such as non-alcoholic fatty liver disease and type 2 diabetes. Thus, maintaining a healthy gut ecosystem coul…
Amin, A. and R. P. Mookerjee (2020). "Acute-on- chronic liver failure: Definition, prognosis and management." Frontline Gastroenterology 11(6): 458-467.
	Acute-on- chronic liver failure (ACLF) is a recently described entity in chronic liver disease defined by acute hepatic decompensation, organ failure and a high risk of short-term mortality (usually less than 4 weeks). This condition is distinct from acute liver failure and stable progression of cirrhosis in numerous ways, including triggering precipitant factors, systemic inflammation, rapid pro…
Anand, A. C., et al. (2020). "Indian National Association for the Study of Liver Consensus Statement on Acute Liver Failure (Part-2): Management of Acute Liver Failure." Journal of Clinical and Experimental Hepatology 10(5): 477-517.
	Acute liver failure (ALF) is not an uncommon complication of a common disease such as acute hepatitis. Viral hepatitis followed by antituberculosis drug–induced hepatotoxicity are the commonest causes of ALF in India. Clinically, such patients present with appearance of jaundice, encephalopathy, and coagulopathy. Hepatic encephalopathy (HE) and cerebral edema are central and most important clinic…
Ancona, G., et al. (2023). "Gut and airway microbiota dysbiosis and their role in COVID-19 and long-COVID." Frontiers in Immunology 14.
	The gut microbiota plays a crucial role in human health and disease. Gut dysbiosis is known to be associated with increased susceptibility to respiratory diseases and modifications in the immune response and homeostasis of the lungs (the so-called gut-lung axis). Furthermore, recent studies have highlighted the possible role of dysbiosis in neurological disturbances, introducing the notion of the…
Ancona, G., et al. (2021). "The Interplay between Gut Microbiota and the Immune System in Liver Transplant Recipients and Its Role in Infections." Infect Immun 89(11): e0037621.
	Liver transplantation (LT) is a life-saving strategy for patients with end-stage liver disease, hepatocellular carcinoma, and acute liver failure. LT success can be hampered by several short-term and long-term complications. Among them, bacterial infections, especially those due to multidrug-resistant germs, are particularly frequent, with a prevalence between 19 and 33% in the first 100?days aft…
Ancona, G., et al. (2021). "The Interplay between Gut Microbiota and the Immune System in Liver Transplant Recipients and Its Role in Infections." Infection and Immunity 89(11).
	Liver transplantation (LT) is a life-saving strategy for patients with end-stage liver disease, hepatocellular carcinoma, and acute liver failure. LT success can be hampered by several short-term and long-term complications. Among them, bacterial infections, especially those due to multidrug-resistant germs, are particularly frequent, with a prevalence between 19 and 33% in the first 100 days aft…
Anikhindi, S. A., et al. (2020). "COVID-19 in patients with inflammatory bowel disease." Expert Review of Gastroenterology and Hepatology 14(12): 1187-1193.
	Introduction: Coronavirus disease 2019 (COVID-19) caused by severe acute respiratory syndrome coronavirus 2 (SARS-CoV-2) has rapidly spread world over causing morbidity and mortality in affected patients, especially elderly and those with co-morbidities. Inflammatory Bowel Disease (IBD) patients frequently require immunosuppressive therapy and are known to be at risk of opportunistic infections. …
Anirvan, P., et al. (2023). "Fecal microbiota transplantation in alcoholic hepatitis: new treatment paradigm or a shot in the dark?" Hepatol Int 17(5): 1318-1319.
Anirvan, P., et al. (2023). "Fecal microbiota transplantation in alcoholic hepatitis: new treatment paradigm or a shot in the dark?" Hepatology International 17(5): 1318-1319.
Apartsin, K. and V. Smirnova (2020). "Convalescent fecal microbiota transplantation as a possible treatment for COVID-19." Clin Res Hepatol Gastroenterol 44(5): e113-e114.
Apartsin, K. and V. Smirnova (2020). "Convalescent fecal microbiota transplantation as a possible treatment for COVID-19." Clinics and Research in Hepatology and Gastroenterology 44(5): e113-e114.
Arab, J. P., et al. (2020). "Gut microbiota in non-alcoholic fatty liver disease and alcohol-related liver disease: Current concepts and perspectives." Hepatology Research 50(4): 407-418.
	The term, gut–liver axis, is used to highlight the close anatomical and functional relationship between the intestine and the liver. It has been increasingly recognized that the gut–liver axis plays an essential role in the development and progression of liver disease. In particular, in non-alcoholic fatty liver disease and alcohol-related liver disease, the two most common causes of chronic live…
Argemi, J., et al. (2021). "Alcoholic-related liver disease: Pathogenesis, management and future therapeutic developments." Revista Espanola de Enfermedades Digestivas 112(11): 869-878.
	Alcohol-related liver disease (ALD) is the most frequent cause of advanced chronic liver disease worldwide. Excessive and prolonged alcohol use leads to ALD, which ranges from early forms such as alcoholic fatty liver (AFL) and alcoholic steatohepatitis (ASH), through progressive fibrosis to cirrhosis and the development of hepatocellular cancer (HCC). In addition, patients with underlying ALD an…
Arun, K. B., et al. (2022). "Bacterial bioactive metabolites as therapeutic agents: From production to action." Sustainable Chemistry and Pharmacy 27.
	Bacterial metabolites are one of the primary sources of drugs that we currently use to treat several diseases. However, bacterial drug discovery and development is a challenging and time-consuming process, and the emergence of new diseases and the development of resistance to currently available drugs demand the discovery of new metabolites with better biological activities. The new advancements …
Ascierto, P. A., et al. (2022). "Perspectives in Melanoma: meeting report from the Melanoma Bridge (December 2nd – 4th, 2021, Italy)." Journal of Translational Medicine 20(1).
	Advances in immune checkpoint and combination therapy have led to improvement in overall survival for patients with advanced melanoma. Improved understanding of the tumor, tumor microenvironment and tumor immune-evasion mechanisms has resulted in new approaches to targeting and harnessing the host immune response. Combination modalities with other immunotherapy agents, chemotherapy, radiotherapy,…
Avery, L. and M. Hasan (2013). "Fecal bacteriotherapy for clostridium difficile infections - its time has come." Clinical Microbiology Newsletter 35(15): 119-124.
	Clostridium difficile treatment failures and recurrences occur at rates of 22.3% and 22.1%, respectively. For patients who have refractory/recurrent disease, there are limited treatment options. The use of a fecal suspension from a healthy donor instilled via a nasogastric tube, during colonoscopy, or by enema in a patient with recurrent or refractory C. difficile infection has shown a response r…
Awoniyi, M., et al. (2023). "Protective and aggressive bacterial subsets and metabolites modify hepatobiliary inflammation and fibrosis in a murine model of PSC." Gut 72(4): 671-685.
	Objective Conflicting microbiota data exist for primary sclerosing cholangitis (PSC) and experimental models. Goal: define the function of complex resident microbes and their association relevant to PSC patients by studying germ-free (GF) and antibiotic-treated specific pathogen-free (SPF) multidrug-resistant 2 deficient (mdr2 -/-) mice and microbial profiles in PSC patient cohorts. Design We mea…
Axtell, S., et al. (2018). "Probable fidaxomicin-induced pancytopenia." Am J Health Syst Pharm 75(8): 532-535.
	PURPOSE: A case of pancytopenia in a patient receiving treatment with fidaxomicin for Clostridium difficile infection (CDI) is described. SUMMARY: A 33-year-old Caucasian woman was admitted to the hospital with a chief complaint of loose stools occurring approximately 7 times a day; she also reported fever, nausea, diffuse abdominal pain, and fatigue. The patient had a history of recurrent CDI, r…
Axtell, S., et al. (2018). "Probable fidaxomicin-induced pancytopenia." American Journal of Health-System Pharmacy 75(8): 532-535.
	Purpose. A case of pancytopenia in a patient receiving treatment with fidaxomicin for Clostridium difficile infection (CDI) is described. Summary. A 33-year-old Caucasian woman was admitted to the hospital with a chief complaint of loose stools occurring approximately 7 times a day; she also reported fever, nausea, diffuse abdominal pain, and fatigue. The patient had a history of recurrent CDI, r…
Axtell, S., et al. (2018). "Probable fidaxomicin-induced pancytopenia." American Journal of Health-System Pharmacy 75(8): 532-535.
	Purpose. A case of pancytopenia in a patient receiving treatment with fidaxomicin for Clostridium difficile infection (CDI) is described. Summary. A 33-year-old Caucasian woman was admitted to the hospital with a chief complaint of loose stools occurring approximately 7 times a day; she also reported fever, nausea, diffuse abdominal pain, and fatigue. The patient had a history of recurrent CDI, r…
Ayares, G., et al. (2022). "Current Medical Treatment for Alcohol-Associated Liver Disease." Journal of Clinical and Experimental Hepatology 12(5): 1333-1348.
	Alcohol-associated liver disease is one of the main causes of chronic liver disease. It comprises a clinical-histologic spectrum of presentations, from steatosis, steatohepatitis, to different degrees of fibrosis, including cirrhosis and severe necroinflammatory disease, called alcohol-associated hepatitis. In this focused update, we aim to present specific therapeutic interventions and strategie…
Azevedo, M. M., et al. (2020). "Microbes and cancer: Friends or faux?" International Journal of Molecular Sciences 21(9).
	Cancer is one of the most aggressive and deadly diseases in the world, representing the second leading cause of death. It is a multifactorial disease, in which genetic alterations play a key role, but several environmental factors also contribute to its development and progression. Infections induced by certain viruses, bacteria, fungi and parasites constitute risk factors for cancer, being chron…
Babiker, A., et al. (2021). "Validation of High-Sensitivity Severe Acute Respiratory Syndrome Coronavirus 2 Testing for Stool - Toward the New Normal for Fecal Microbiota Transplantation." Clinical and Translational Gastroenterology 12(6): E00363.
	INTRODUCTION:Mounting evidence demonstrates potential for fecal-oral transmission of severe acute respiratory syndrome coronavirus 2 (SARS-CoV-2). The US Food and Drug Administration now requires SARS-CoV-2 testing of potential feces donors before the use of stool manufactured for fecal microbiota transplantation. We sought to develop and validate a high-sensitivity SARS-CoV-2 reverse transcripta…
Babiker, A., et al. (2021). "Validation of High-Sensitivity Severe Acute Respiratory Syndrome Coronavirus 2 Testing for Stool-Toward the New Normal for Fecal Microbiota Transplantation." Clin Transl Gastroenterol 12(6): e00363.
	INTRODUCTION: Mounting evidence demonstrates potential for fecal-oral transmission of severe acute respiratory syndrome coronavirus 2 (SARS-CoV-2). The US Food and Drug Administration now requires SARS-CoV-2 testing of potential feces donors before the use of stool manufactured for fecal microbiota transplantation. We sought to develop and validate a high-sensitivity SARS-CoV-2 reverse transcript…
Babiker, A., et al. (2021). "Validation of High-Sensitivity Severe Acute Respiratory Syndrome Coronavirus 2 Testing for Stool-Toward the New Normal for Fecal Microbiota Transplantation." Clinical and Translational Gastroenterology 12(6): 6.
	INTRODUCTION: Mounting evidence demonstrates potential for fecal-oral transmission of severe acute respiratory syndrome coronavirus 2 (SARS-CoV-2). The US Food and Drug Administration now requires SARS-CoV-2 testing of potential feces donors before the use of stool manufactured for fecal microbiota transplantation. We sought to develop and validate a high-sensitivity SARS-CoV-2 reverse transcript…
Bachour, S. P., et al. (2023). "The impact of the COVID-19 pandemic on Clostridioides difficile infection and utilization of fecal microbiota transplantation." Therap Adv Gastroenterol 16: 17562848231165581.
	Previous research has demonstrated that the severe acute respiratory syndrome coronavirus 2 (SARS-CoV-2) gains cell entry through the angiotensin-converting enzyme 2 receptor, which is abundantly found throughout the gastrointestinal (GI) tract, resulting in a wide array of GI manifestations of coronavirus disease 2019 (COVID-19). By gaining entry into the intestinal epithelial and stromal cells,…
Bachour, S. P., et al. (2023). "The impact of the COVID-19 pandemic on Clostridioides difficile infection and utilization of fecal microbiota transplantation." Therapeutic Advances in Gastroenterology 16.
	Previous research has demonstrated that the severe acute respiratory syndrome coronavirus 2 (SARS-CoV-2) gains cell entry through the angiotensin-converting enzyme 2 receptor, which is abundantly found throughout the gastrointestinal (GI) tract, resulting in a wide array of GI manifestations of coronavirus disease 2019 (COVID-19). By gaining entry into the intestinal epithelial and stromal cells,…
Bachour, S. P., et al. (2023). "The impact of the COVID-19 pandemic on Clostridioides difficile infection and utilization of fecal microbiota transplantation." Therapeutic Advances in Gastroenterology 16: 8.
	Previous research has demonstrated that the severe acute respiratory syndrome coronavirus 2 (SARS-CoV-2) gains cell entry through the angiotensin-converting enzyme 2 receptor, which is abundantly found throughout the gastrointestinal (GI) tract, resulting in a wide array of GI manifestations of coronavirus disease 2019 (COVID-19). By gaining entry into the intestinal epithelial and stromal cells,…
Badal, V. D., et al. (2019). "Challenges in the construction of knowledge bases for human microbiome-disease associations." Microbiome 7(1).
	The last few years have seen tremendous growth in human microbiome research, with a particular focus on the links to both mental and physical health and disease. Medical and experimental settings provide initial sources of information about these links, but individual studies produce disconnected pieces of knowledge bounded in context by the perspective of expert researchers reading full-text pub…
Badger, V. O., et al. (2012). "Clostridium difficile: Epidemiology, pathogenesis, management, and prevention of a recalcitrant healthcare-associated pathogen." Journal of Parenteral and Enteral Nutrition 36(6): 645-662.
	Clostridium difficile is the leading cause of healthcare-associated infectious diarrhea. Although C difficile is part of normal flora in some healthy individuals, patients with selective risk factors are often vulnerable to the toxigenic potential of this virulent healthcare pathogen. The spectrum of C difficile infection (CDI) is highly variable, ranging from mild to severe illness, presenting w…
Baek, S. H., et al. (2021). "EBI2-expressing B cells in neuromyelitis optica spectrum disorder with AQP4-IgG: Association with acute attacks and serum cytokines." Journal of Neuroimmunology 358.
	Epstein-Barr virus-induced G-protein coupled receptor 2 (EBI2) is important in regulating B cell activation. We investigated whether EBI2 expression on B cells is associated with acute attacks in neuromyelitis optica spectrum disorder with aquaporin-4 IgG (AQP4-IgG(+) NMOSD). Blood samples were collected from patients with AQP4-IgG(+) NMOSD, multiple sclerosis (MS), and patients without inflammat…
Bajaj, J. S. (2019). "Alcohol, liver disease and the gut microbiota." Nat Rev Gastroenterol Hepatol 16(4): 235-246.
	Alcoholic liver disease, which ranges from mild disease to alcoholic hepatitis and cirrhosis, is a leading cause of morbidity and mortality worldwide. Alcohol intake can lead to changes in gut microbiota composition, even before liver disease development. These alterations worsen with advancing disease and could be complicit in disease progression. Microbial function, especially related to bile a…
Bajaj, J. S. (2019). "Alcohol, liver disease and the gut microbiota." Nature Reviews Gastroenterology and Hepatology 16(4): 235-246.
	Alcoholic liver disease, which ranges from mild disease to alcoholic hepatitis and cirrhosis, is a leading cause of morbidity and mortality worldwide. Alcohol intake can lead to changes in gut microbiota composition, even before liver disease development. These alterations worsen with advancing disease and could be complicit in disease progression. Microbial function, especially related to bile a…
Bajaj, J. S. (2019). "Alcohol, liver disease and the gut microbiota." Nature Reviews Gastroenterology & Hepatology 16(4): 235-246.
	Alcoholic liver disease, which ranges from mild disease to alcoholic hepatitis and cirrhosis, is a leading cause of morbidity and mortality worldwide. Alcohol intake can lead to changes in gut microbiota composition, even before liver disease development. These alterations worsen with advancing disease and could be complicit in disease progression. Microbial function, especially related to bile a…
Bajaj, J. S., et al. (2020). "Major Trends in Gastroenterology and Hepatology between 2010 and 2019: An Overview of Advances from the Past Decade Selected by the Editorial Board of the American Journal of Gastroenterology." American Journal of Gastroenterology 115(7): 1007-1018.
Bajaj, J. S., et al. (2017). "Liver transplant modulates gut microbial dysbiosis and cognitive function in cirrhosis." Liver Transplantation 23(7): 907-914.
	Liver transplantation (LT) improves daily function and cognition in patients with cirrhosis, but a subset of patients can remain impaired. Unfavorable microbiota or dysbiosis is observed in patients with cirrhosis, but the effect of LT on microbial composition, especially with poor post-LT cognition, is unclear. The aims were to determine the effect of LT on gut microbiota and to determine whethe…
Bajaj, J. S., et al. (2021). "A Randomized Clinical Trial of Fecal Microbiota Transplant for Alcohol Use Disorder." Hepatology 73(5): 1688-1700.
	Background and Aims: Alcohol use disorder (AUD) is associated with microbial alterations that worsen with cirrhosis. Fecal microbiota transplant (FMT) could be a promising approach. Approach and Results: In this phase 1, double-blind, randomized clinical trial, patients with AUD-related cirrhosis with problem drinking (AUDIT-10 > 8) were randomized 1:1 into receiving one placebo or FMT enema from…
Bajaj, J. S., et al. (2018). "Alterations in gut microbial function following liver transplant." Liver Transplantation 24(6): 752-761.
	Liver transplantation (LT) improves daily function and ameliorates gut microbial composition. However, the effect of LT on microbial functionality, which can be related to overall patient benefit, is unclear and could affect the post-LT course. The aims were to determine the effect of LT on gut microbial functionality focusing on endotoxemia, bile acid (BA), ammonia metabolism, and lipidomics. We…
Bajaj, J. S., et al. (2021). "The evolving challenge of infections in cirrhosis." New England Journal of Medicine 384(24): 2217-2230.
Bajaj, J. S. and A. Khoruts (2022). Microbial Therapeutics in Liver Disease. Comprehensive Pharmacology. 5: 271-285.
	The intestinal microbiota has long been recognized to play important roles in the pathogenesis and natural history of liver diseases, and antibiotics are routinely used to mitigate some of the common complications of liver cirrhosis. However, progression of liver diseases is associated with decreased microbial diversity in the gut and loss of microbiota-derived signals and metabolites that play i…
Bajaj, J. S., et al. (2019). "Microbial functional change is linked with clinical outcomes after capsular fecal transplant in cirrhosis." JCI Insight 4(24).
	BACKGROUNDHepatic encephalopathy (HE) is associated with poor outcomes. A prior randomized, pilot trial demonstrated safety after oral capsular fecal microbial transplant (FMT) in HE, with favorable changes in microbial composition and cognition. However, microbial functional changes are unclear. The aim of this study was to determine the effect of FMT on the gut-brain axis compared with placebo,…
Bajaj, J. S., et al. (2021). "Distinct gut microbial compositional and functional changes associated with impaired inhibitory control in patients with cirrhosis." Gut Microbes 13(1): 1953247.
	Most cirrhosis etiologies, such as alcohol, hepatitis C, and obesity, involve behavior that require the loss of inhibitory control. Once cirrhosis develops, patients can also develop cognitive impairment due to minimal hepatic encephalopathy (MHE). Both processes could have distinct imprints on the gut-liver-brain axis. Determine the impact of inhibitory control versus traditional cirrhosis-relat…
Bajaj, J. S., et al. (2021). "Distinct gut microbial compositional and functional changes associated with impaired inhibitory control in patients with cirrhosis." Gut Microbes 13(1).
	Most cirrhosis etiologies, such as alcohol, hepatitis C, and obesity, involve behavior that require the loss of inhibitory control. Once cirrhosis develops, patients can also develop cognitive impairment due to minimal hepatic encephalopathy (MHE). Both processes could have distinct imprints on the gut-liver-brain axis. Determine the impact of inhibitory control versus traditional cirrhosis-relat…
Bandera, A., et al. (2017). "Strategies to limit immune-activation in HIV patients." Expert Rev Anti Infect Ther 15(1): 43-54.
	Antiretroviral treatment of HIV infection reduces, but does not eliminate, viral replication and down modulates immune activation. The persistence of low level HIV replication in the host, nevertheless, drives a smouldering degree of immune activation that is observed throughout the natural history of disease and is the main driving force sustaining morbidity and mortality. Areas covered: Early s…
Bandera, A., et al. (2017). "Strategies to limit immune-activation in HIV patients." Expert Review of Anti-Infective Therapy 15(1): 43-54.
	Introduction: Antiretroviral treatment of HIV infection reduces, but does not eliminate, viral replication and down modulates immune activation. The persistence of low level HIV replication in the host, nevertheless, drives a smouldering degree of immune activation that is observed throughout the natural history of disease and is the main driving force sustaining morbidity and mortality. Areascov…
Bandera, A., et al. (2018). "Altered gut microbiome composition in HIV infection: causes, effects and potential intervention." Curr Opin HIV AIDS 13(1): 73-80.
	PURPOSE OF REVIEW: Aim of this review is to summarize the alterations occurring in gut microbiome composition after HIV infection, and to underline how intestinal dysbiosis can affect immune homeostasis, immune recovery, and persisting immune activation under antiretroviral therapy (ART). Many interventions have been suggested, mostly with inconclusive results. RECENT FINDINGS: Recent evidence sh…
Bandera, A., et al. (2018). "Altered gut microbiome composition in HIV infection: Causes, effects and potential intervention." Current Opinion in HIV and AIDS 13(1): 73-80.
	Purpose of review Aim of this review is to summarize the alterations occurring in gut microbiome composition after HIV infection, and to underline how intestinal dysbiosis can affect immune homeostasis, immune recovery, and persisting immune activation under antiretroviral therapy (ART). Many interventions have been suggested, mostly with inconclusive results. Recent findings Recent evidence show…
Bandera, A., et al. (2018). "Altered gut microbiome composition in HIV infection: causes, effects and potential intervention." Current Opinion in HIV and AIDS 13(1): 73-80.
	Purpose of review Aim of this review is to summarize the alterations occurring in gut microbiome composition after HIV infection, and to underline how intestinal dysbiosis can affect immune homeostasis, immune recovery, and persisting immune activation under antiretroviral therapy (ART). Many interventions have been suggested, mostly with inconclusive results. Recent findings Recent evidence show…
Bao, S., et al. (2023). "Viral metagenomics of the gut virome of diarrheal children with Rotavirus A infection." Gut Microbes 15(1).
	Diarrhea is a leading cause of morbidity and mortality in children worldwide and represents a major dysbiosis event. Rotavirus has been recognized as a global leading pathogen of diarrhea. This study is aimed at investigating differences in the gut virome between diarrheal children and healthy controls. In 2018, 76 diarrheal fecal samples and 27 healthy fecal samples in Shanghai and 40 diarrheal …
Bao, Z., et al. (2023). "Landscapes of gut microbiome and bile acid signatures and their interaction in HBV-associated acute-on-chronic liver failure." Front Microbiol 14: 1185993.
	INTRODUCTION: Submassive hepatic necrosis (SMHN, defined as necrosis of 15-90% of the entire liver on explant) is a likely characteristic pathological feature of ACLF in patients with hepatitis B cirrhosis. We aimed to comprehensively explore microbiome and bile acids patterns across enterhepatic circulation and build well-performing machine learning models to predict SMHN status. METHODS: Based …
Bao, Z., et al. (2023). "Landscapes of gut microbiome and bile acid signatures and their interaction in HBV-associated acute-on-chronic liver failure." Frontiers in Microbiology 14.
	Introduction: Submassive hepatic necrosis (SMHN, defined as necrosis of 15–90% of the entire liver on explant) is a likely characteristic pathological feature of ACLF in patients with hepatitis B cirrhosis. We aimed to comprehensively explore microbiome and bile acids patterns across enterhepatic circulation and build well-performing machine learning models to predict SMHN status. Methods: Based …
Bao, Z. W., et al. (2023). "Landscapes of gut microbiome and bile acid signatures and their interaction in HBV-associated acute-on-chronic liver failure." Frontiers in Microbiology 14: 10.
	IntroductionSubmassive hepatic necrosis (SMHN, defined as necrosis of 15-90% of the entire liver on explant) is a likely characteristic pathological feature of ACLF in patients with hepatitis B cirrhosis. We aimed to comprehensively explore microbiome and bile acids patterns across enterhepatic circulation and build well-performing machine learning models to predict SMHN status. MethodsBased on t…
Baradaran Ghavami, S., et al. (2021). "Cross-talk between immune system and microbiota in COVID-19." Expert Review of Gastroenterology and Hepatology 15(11): 1281-1294.
	Introduction: Human gut microbiota plays a crucial role in providing protective responses against pathogens, particularly by regulating immune system homeostasis. There is a reciprocal interaction between the gut and lung microbiota, called the gut-lung axis (GLA). Any alteration in the gut microbiota or their metabolites can cause immune dysregulation, which can impair the antiviral activity of …
Barberio, B., et al. (2020). "Fecal microbiota transplantation for norovirus infection: a clinical and microbiological success." Therap Adv Gastroenterol 13: 1756284820934589.
Barberio, B., et al. (2020). "Fecal microbiota transplantation for norovirus infection: a clinical and microbiological success." Therapeutic Advances in Gastroenterology 13.
Barquero-Orias, D., et al. (2021). "Alopecia and the Microbiome: A Future Therapeutic Target?" Actas Dermo-Sifiliograficas 112(6): 495-502.
	The human microbiome includes viruses, bacteria, and fungi. There is evidence that in addition to microbiome variation in different areas of the body or according to ethnicity and sex, the microbiome specific to the scalp is conditioned by such factors as humidity, protection from UV light, and pH. Although little information has yet been published about the microbiome of hair follicles and its r…
Baryah, A. N. S., et al. (2020). "Impact of Corona Virus Disease-19 (COVID-19) pandemic on gastrointestinal disorders." Indian J Gastroenterol 39(3): 214-219.
	Worldwide, several hospitals in different regions and countries have been affected with Corona Virus Disease-19 (COVID-19). All medical specialties including gastroenterology are impacted by COVID-19. Here, we review the bidirectional comorbidity of chronic gastrointestinal (GI) disorders and COVID-19, including the incidence and outcome of COVID-19 in individuals with various GI disorders and th…
Baryah, A. N. S., et al. (2020). "Impact of Corona Virus Disease-19 (COVID-19) pandemic on gastrointestinal disorders." Indian Journal of Gastroenterology 39(3): 214-219.
	Worldwide, several hospitals in different regions and countries have been affected with Corona Virus Disease-19 (COVID-19). All medical specialties including gastroenterology are impacted by COVID-19. Here, we review the bidirectional comorbidity of chronic gastrointestinal (GI) disorders and COVID-19, including the incidence and outcome of COVID-19 in individuals with various GI disorders and th…
Basu Ray, I. (2014). "From the editor’s desk." Ochsner Journal 14(4): 515-516.
Batra, M., et al. (2022). "Interplay between PCOS and microbiome: The road less travelled." American Journal of Reproductive Immunology 88(2): 17.
	Polycystic ovarian syndrome (PCOS) is a complicated neuro-endocrinal, reproductive, and metabolic condition. It encompasses patterns such as hyperandrogenism, recurrent cysts triggered by steroidogenic functional aberrations in the ovaries, overweight, chronic inflammation, and more. The underlying cause of this heterogeneous illness is obscure, although it is suspected to be driven by a blend of…
Battaglini, D., et al. (2021). "The Role of Dysbiosis in Critically Ill Patients With COVID-19 and Acute Respiratory Distress Syndrome." Frontiers in Medicine 8.
	In late December 2019, severe acute respiratory syndrome coronavirus-2 (SARS-CoV-2) quickly spread worldwide, and the syndrome it causes, coronavirus disease 2019 (COVID-19), has reached pandemic proportions. Around 30% of patients with COVID-19 experience severe respiratory distress and are admitted to the intensive care unit for comprehensive critical care. Patients with COVID-19 often present …
Battipaglia, G., et al. (2019). "Fecal microbiota transplantation before or after allogeneic hematopoietic transplantation in patients with hematologic malignancies carrying multidrug-resistance bacteria." Haematologica 104(8): 1682-1688.
	Fecal microbiota transplantation is an effective treatment in recurrent Clostridium difficile infection. Promising results to eradicate multidrug-resistant bacteria have also been reported with this procedure, but there are safety concerns in immunocompromised patients. We report results in ten adult patients colonized with multidrug-resistant bacteria, undergoing fecal microbiota transplantation…
Baunwall, S. M. D., et al. (2021). "The use of Faecal Microbiota Transplantation (FMT) in Europe: A Europe-wide survey." Lancet Reg Health Eur 9: 100181.
	BACKGROUND: Faecal microbiota transplantation (FMT) is an emerging treatment modality, but its current clinical use and organisation are unknown. We aimed to describe the clinical use, conduct, and potential for FMT in Europe. METHODS: We invited all hospital-based FMT centres within the European Council member states to answer a web-based questionnaire covering their clinical activities, organis…
Bautista, G., et al. (2012). "Visceral leishmaniasis in hematopoietic stem cell transplantation." Transplant International 25(7): e83-e85.
Beggs, A. D., et al. (2021). "Multi-modality detection of SARS-CoV-2 in faecal donor samples for transplantation and in asymptomatic emergency surgical admissions." F1000Research 10.
	Background: Faecal transplantation is an evidence-based treatment for Clostridioides difficile. Patients infected with SARS-CoV-2 have been shown to shed the virus in stool for up to 33 days, well beyond the average clearance time for upper respiratory tract shedding. We carried out an analytical and clinical validation of reverse-transcriptase quantitative (RT-qPCR) as well as LAMP, LamPORE and …
Bekeredjian-Ding, I. (2020). "Challenges for Clinical Development of Vaccines for Prevention of Hospital-Acquired Bacterial Infections." Frontiers in Immunology 11.
	Increasing antibiotic resistance in bacteria causing endogenous infections has entailed a need for innovative approaches to therapy and prophylaxis of these infections and raised a new interest in vaccines for prevention of colonization and infection by typically antibiotic resistant pathogens. Nevertheless, there has been a long history of failures in late stage clinical development of this type…
Bell, M. G., et al. (2023). "COVID-19, the Gut, and Nutritional Implications." Current Nutrition Reports 12(2): 263-269.
	Purpose of Review: Our goal is to provide the most recent and accurate scientific evidence available regarding COVID-19’s interaction with the human gut and the role of nutrition/nutritional supplementation in the prevention and treatment of the disease. Recent Findings: Gastrointestinal symptoms of COVID-19 are common and often persist even after classically defined illness resolution. Nutrition…
Benard, M. V., et al. (2022). "Challenges and costs of donor screening for fecal microbiota transplantations." PLoS One 17(10): 18.
	Background The increasing interest to perform and investigate the efficacy of fecal microbiota transplantation (FMT) has generated an urge for feasible donor screening. We report our experience with stool donor recruitment, screening, follow-up, and associated costs in the context of clinical FMT trials. Methods Potential stool donors, aged between 18-65 years, underwent a stepwise screening proc…
Bénard, M. V., et al. (2022). "Challenges and costs of donor screening for fecal microbiota transplantations." PLoS One 17(10): e0276323.
	BACKGROUND: The increasing interest to perform and investigate the efficacy of fecal microbiota transplantation (FMT) has generated an urge for feasible donor screening. We report our experience with stool donor recruitment, screening, follow-up, and associated costs in the context of clinical FMT trials. METHODS: Potential stool donors, aged between 18-65 years, underwent a stepwise screening pr…
Bénard, M. V., et al. (2022). "Challenges and costs of donor screening for fecal microbiota transplantations." PLoS One 17(10 October).
	Background The increasing interest to perform and investigate the efficacy of fecal microbiota transplantation (FMT) has generated an urge for feasible donor screening. We report our experience with stool donor recruitment, screening, follow-up, and associated costs in the context of clinical FMT trials. Methods Potential stool donors, aged between 18?65 years, underwent a stepwise screening proc…
Benech, N., et al. (2020). "Septic shock due to refractory severe clostridioides difficile colitis rapidly resolving after faecal microbiota transplantation." BMJ Case Rep 13(9).
Benech, N., et al. (2020). "Septic shock due to refractory severe clostridioides difficile colitis rapidly resolving after faecal microbiota transplantation." BMJ Case Reports 13(9).
Benjamin, C. Y., et al. (2018). "Emerging Trends in Clinical Research: With Implications for Population Health and Health Policy." Milbank Quarterly 96(2): 369-401.
	Significant advances in clinical medicine that have broader societal relevance may be less accessible to population health researchers and policymakers because of increased specialization within fields. We describe important recent clinical advances and discuss their broader societal impact. These advances include more expansive strategies for disease prevention, the rise of precision medicine, a…
Berk, M., et al. (2023). "Comorbidity between major depressive disorder and physical diseases: a comprehensive review of epidemiology, mechanisms and management." World Psychiatry 22(3): 366-387.
	Populations with common physical diseases – such as cardiovascular diseases, cancer and neurodegenerative disorders – experience substantially higher rates of major depressive disorder (MDD) than the general population. On the other hand, people living with MDD have a greater risk for many physical diseases. This high level of comorbidity is associated with worse outcomes, reduced adherence to tr…
Berk, P. D. (2016). "The Last Hurrah." Seminars in Liver Disease 36(4): 297.
Bernard, R., et al. (2021). "Fecal microbiota transplantation and microbial therapeutics for the treatment of clostridioides difficile infection in pediatric patients." Journal of the Pediatric Infectious Diseases Society 10: S58-S63.
	Clostridioides difficile infection (CDI) is the most common cause of antibiotic-associated diarrhea and has high rates of recurrent disease. As a disease associated with intestinal dysbiosis, gastrointestinal microbiome manipulation and fecal microbiota transplantation (FMT) have evolved as effective, although relatively unregulated therapeutics and not without safety concerns. FMT for the treatm…
Bespyatykh, J. A., et al. (2023). "FECAL MICROBIOTA TRANSPLANTATION IN THE TREATMENT OF ASTROVIRUS INFECTION IN A RECIPIENT OF AN ALLOGENEIC HEMATOPOIETIC STEM CELL TRANSPLANT: A CLINICAL CASE." Journal of Clinical Practice 14(1): 115-122.
	Background: Secondary immunodeficiency in recipients after allogeneic hematopoietic stem cell transplantation (allo-HSCT) in the pediatric practice is often accompanied by bacterial and viral infections of the gastrointestinal tract (GIT), resistant to conventional therapy. Fecal microbiota transplantation (FMT) promotes intestinal recolonization and eradication of gastrointestinal symptoms. Clin…
Beyo?lu, D. and J. R. Idle (2020). "Metabolomic and lipidomic biomarkers for premalignant liver disease diagnosis and therapy." Metabolites 10(2).
	In recent years, there has been a plethora of attempts to discover biomarkers that are more reliable than ?-fetoprotein for the early prediction and prognosis of hepatocellular carcinoma (HCC). Efforts have involved such fields as genomics, transcriptomics, epigenetics, microRNA, exosomes, proteomics, glycoproteomics, and metabolomics. HCC arises against a background of inflammation, steatosis, a…
Bhatia, S. J. (2023). "Indian Journal of Gastroenterology—May–June 2023 — highlights." Indian Journal of Gastroenterology 42(3): 299-303.
Bi, C., et al. (2021). "Molecular Immune Mechanism of Intestinal Microbiota and Their Metabolites in the Occurrence and Development of Liver Cancer." Front Cell Dev Biol 9: 702414.
	Intestinal microorganisms are closely associated with immunity, metabolism, and inflammation, and play an important role in health and diseases such as inflammatory bowel disease, diabetes, cardiovascular disease, Parkinson's disease, and cancer. Liver cancer is one of the most fatal cancers in humans. Most of liver cancers are slowly transformed from viral hepatitis, alcoholic liver disease, and…
Bi, C., et al. (2021). "Molecular Immune Mechanism of Intestinal Microbiota and Their Metabolites in the Occurrence and Development of Liver Cancer." Frontiers in Cell and Developmental Biology 9.
	Intestinal microorganisms are closely associated with immunity, metabolism, and inflammation, and play an important role in health and diseases such as inflammatory bowel disease, diabetes, cardiovascular disease, Parkinson’s disease, and cancer. Liver cancer is one of the most fatal cancers in humans. Most of liver cancers are slowly transformed from viral hepatitis, alcoholic liver disease, and…
Bi, C. C., et al. (2021). "Molecular Immune Mechanism of Intestinal Microbiota and Their Metabolites in the Occurrence and Development of Liver Cancer." Frontiers in Cell and Developmental Biology 9: 14.
	Intestinal microorganisms are closely associated with immunity, metabolism, and inflammation, and play an important role in health and diseases such as inflammatory bowel disease, diabetes, cardiovascular disease, Parkinson's disease, and cancer. Liver cancer is one of the most fatal cancers in humans. Most of liver cancers are slowly transformed from viral hepatitis, alcoholic liver disease, and…
Bibb?, S., et al. (2020). "Fecal microbiota transplantation: Screening and selection to choose the optimal donor." Journal of Clinical Medicine 9(6): 1-14.
	In the past decade, fecal microbiota transplantation (FMT) has rapidly spread worldwide in clinical practice as a highly effective treatment option against recurrent Clostridioides difficile infection. Moreover, new evidence also supports a role for FMT in other conditions, such as inflammatory bowel disease, functional gastrointestinal disorders, or metabolic disorders. Recently, some studies ha…
Bicknell, B., et al. (2023). "Neurodegenerative and Neurodevelopmental Diseases and the Gut-Brain Axis: The Potential of Therapeutic Targeting of the Microbiome." Int J Mol Sci 24(11).
	The human gut microbiome contains the largest number of bacteria in the body and has the potential to greatly influence metabolism, not only locally but also systemically. There is an established link between a healthy, balanced, and diverse microbiome and overall health. When the gut microbiome becomes unbalanced (dysbiosis) through dietary changes, medication use, lifestyle choices, environment…
Bicknell, B., et al. (2023). "Neurodegenerative and Neurodevelopmental Diseases and the Gut-Brain Axis: The Potential of Therapeutic Targeting of the Microbiome." International Journal of Molecular Sciences 24(11).
	The human gut microbiome contains the largest number of bacteria in the body and has the potential to greatly influence metabolism, not only locally but also systemically. There is an established link between a healthy, balanced, and diverse microbiome and overall health. When the gut microbiome becomes unbalanced (dysbiosis) through dietary changes, medication use, lifestyle choices, environment…
Bilal, M., et al. (2015). "Long-term follow-up of fecal microbiota transplantation for treatment of recurrent clostridium difficile infection in a dual solid organ transplant recipient." Case Reports in Gastroenterology 9: 156-159.
	Clostridium difficile infection is one of the most frequent causes of healthcare-associated infections, and its rates are also increasing in the community. Mounting evidence suggests that fecal microbiota transplantation (FMT) may be effective; however, as there is paucity of data regarding the use of FMT in patients with solid organ transplants, we present a case of successful FMT in a patient w…
Bilinski, J., et al. (2021). "Fecal microbiota transplantation in patients with acute and chronic graft-versus-host disease-spectrum of responses and safety profile. Results from a prospective, multicenter study." Am J Hematol 96(3): E88-e91.
Bilinski, J., et al. (2021). "Fecal microbiota transplantation in patients with acute and chronic graft-versus-host disease—spectrum of responses and safety profile. Results from a prospective, multicenter study." American Journal of Hematology 96(3): E88-E91.
Bilinski, J., et al. (2021). "Eosinophilic gastroenteritis and graft-versus-host disease induced by transmission of Norovirus with fecal microbiota transplant." Transpl Infect Dis 23(1): e13386.
	Fecal microbiota transplantation (FMT) was performed to decolonize gastrointestinal tract from antibiotic-resistant bacteria before allogeneic hematopoietic cells transplantation (alloHCT). AlloHCT was complicated by norovirus gastroenteritis, acute graft-versus-host disease, and eosinophilic pancolitis. Norovirus was identified in samples from FMT material. Symptoms resolved after steroids cours…
Bilinski, J., et al. (2021). "Eosinophilic gastroenteritis and graft-versus-host disease induced by transmission of Norovirus with fecal microbiota transplant." Transplant Infectious Disease 23(1).
	Fecal microbiota transplantation (FMT) was performed to decolonize gastrointestinal tract from antibiotic-resistant bacteria before allogeneic hematopoietic cells transplantation (alloHCT). AlloHCT was complicated by norovirus gastroenteritis, acute graft-versus-host disease, and eosinophilic pancolitis. Norovirus was identified in samples from FMT material. Symptoms resolved after steroids cours…
Bilinski, J., et al. (2021). "Eosinophilic gastroenteritis and graft-versus-host disease induced by transmission of Norovirus with fecal microbiota transplant." Transplant Infectious Disease 23(1): 4.
	Fecal microbiota transplantation (FMT) was performed to decolonize gastrointestinal tract from antibiotic-resistant bacteria before allogeneic hematopoietic cells transplantation (alloHCT). AlloHCT was complicated by norovirus gastroenteritis, acute graft-versus-host disease, and eosinophilic pancolitis. Norovirus was identified in samples from FMT material. Symptoms resolved after steroids cours…
Bili?ski, J., et al. (2022). "Rapid resolution of COVID-19 after faecal microbiota transplantation." Gut 71(1): 230-232.
Bili?ski, J., et al. (2022). "Rapid resolution of COVID-19 after faecal microbiota transplantation." Gut 71(1): 230-232.
Bisgaard, T. H., et al. (2022). "Depression and anxiety in inflammatory bowel disease: epidemiology, mechanisms and treatment." Nature Reviews Gastroenterology and Hepatology 19(11): 717-726.
	Inflammatory bowel disease (IBD), which includes Crohn’s disease and ulcerative colitis, is a chronic, relapsing immune-mediated disease with a varying and sometimes severe disease course. IBD is often diagnosed in early adulthood and can lead to a substantial decline in quality of life. It has been suggested that patients with IBD are at increased risk of depression and anxiety, but it is still …
Blakey, J. L., et al. (1989). "INFECTIOUS DIARRHEA IN CHILDREN UNDERGOING BONE?MARROW TRANSPLANTATION." Australian and New Zealand Journal of Medicine 19(1): 31-36.
	Fecal flora of 12 children undergoing bone?marrow transplantation was monitored prospectively using comprehensive microbiological techniques. Diarrhea developed at least once in ten of the 12 children (83%), and a total of 24 episodes were recorded. Recognised gut pathogens were isolated from 11/21 (52%) diarrheal episodes where fecal specimens were obtained. Enteric pathogens identified included…
Blanco, J. R., et al. (2021). "Impact of HIV infection on aging and immune status." Expert Review of Anti-Infective Therapy 19(6): 719-731.
	Introduction: Thanks to antiretroviral therapy (ART), persons living with HIV (PLWH), have a longer life expectancy. However, immune activation and inflammation remain elevated, even after viral suppression, and contribute to morbidity and mortality in these individuals. Areas covered: We review aspects related to immune activation and inflammation in PLWH, their consequences, and the potential s…
Blaser, M. J. (2019). "Fecal microbiota transplantation for dysbiosis-predictable risks." New England Journal of Medicine 381(21): 2064-2066.
Blaskovich, M. A. T. (2020). "Call for Papers: Antibiotic Alternatives Special Issue." ACS Infectious Diseases 6(11): 2812.
Boicean, A., et al. (2023). "Fecal Microbiota Transplantation in Inflammatory Bowel Disease." Biomedicines 11(4).
	Inflammatory bowel diseases represent a complex array of diseases of incompletely known etiology that led to gastrointestinal tract chronic inflammation. In inflammatory bowel disease, a promising method of treatment is represented by fecal microbiota transplantation (FMT), FMT has shown its increasing effectiveness and safety in recent years for recurrent CDI; moreover, it showed real clinical b…
Boicean, A., et al. (2023). "Fecal Microbiota Transplantation in Inflammatory Bowel Disease." Biomedicines 11(4).
	Inflammatory bowel diseases represent a complex array of diseases of incompletely known etiology that led to gastrointestinal tract chronic inflammation. In inflammatory bowel disease, a promising method of treatment is represented by fecal microbiota transplantation (FMT), FMT has shown its increasing effectiveness and safety in recent years for recurrent CDI; moreover, it showed real clinical b…
Boicean, A., et al. (2023). "Fecal Microbiota Transplantation in Inflammatory Bowel Disease." Biomedicines 11(4): 13.
	Inflammatory bowel diseases represent a complex array of diseases of incompletely known etiology that led to gastrointestinal tract chronic inflammation. In inflammatory bowel disease, a promising method of treatment is represented by fecal microbiota transplantation (FMT), FMT has shown its increasing effectiveness and safety in recent years for recurrent CDI; moreover, it showed real clinical b…
Boicean, A., et al. (2023). "Therapeutic Perspectives for Microbiota Transplantation in Digestive Diseases and Neoplasia—A Literature Review." Pathogens 12(6).
	In a mutually beneficial connection with its host, the gut microbiota affects the host’s nutrition, immunity, and metabolism. An increasing number of studies have shown links between certain types of disease and gut dysbiosis or specific microorganisms. Fecal microbiota transplantation (FMT) is strongly advised for the treatment of recurrent or resistant Clostridium difficile infection (CDI) due …
Boicean, A., et al. (2023). "Fecal Microbiota Transplantation in Patients Co-Infected with SARS-CoV2 and <i>Clostridioides difficile</i>." Biomedicines 11(1): 12.
	Background: The COVID-19 pandemic has challenged the treatment of Clostridioides Difficile (CD)-infected patients given the increasing number of co-infections with severe acute respiratory syndrome coronavirus 2 (SARS-CoV-2). In this context, fecal microbiota transplantation (FMT) shows promise in modulating the immune system's function and alleviating the burdens associated with this condition. …
Boicean, A., et al. (2022). "Fecal Microbiota Transplantation in Patients Co-Infected with SARS-CoV2 and Clostridioides difficile." Biomedicines 11(1).
	Background: The COVID-19 pandemic has challenged the treatment of Clostridioides Difficile (CD)-infected patients given the increasing number of co-infections with severe acute respiratory syndrome coronavirus 2 (SARS-CoV-2). In this context, fecal microbiota transplantation (FMT) shows promise in modulating the immune system’s function and alleviating the burdens associated with this condition. …
Boicean, A., et al. (2023). "Fecal Microbiota Transplantation in Patients Co-Infected with SARS-CoV2 and Clostridioides difficile." Biomedicines 11(1).
	Background: The COVID-19 pandemic has challenged the treatment of Clostridioides Difficile (CD)-infected patients given the increasing number of co-infections with severe acute respiratory syndrome coronavirus 2 (SARS-CoV-2). In this context, fecal microbiota transplantation (FMT) shows promise in modulating the immune system’s function and alleviating the burdens associated with this condition. …
Bonde, A., et al. (2021). "Human Gut Microbiota-associated Gastrointestinal Malignancies: A Comprehensive Review." Radiographics 41(4): 1103-1122.
	The human gastrointestinal tract houses trillions of microbes. The gut and various types of microorganisms, including bacteria, viruses, fungi, and archaea, form a complex ecosystem known as the gut microbiota, and the whole genome of the gut microbiota is referred to as the gut microbiome. The gut microbiota is essential for homeostasis and the overall well-being of a person and is increasingly …
Bonde, A., et al. (2021). "Human Gut Microbiota-associated Gastrointestinal Malignancies: A Comprehensive Review." Radiographics 41(4): 1103-1122.
	The human gastrointestinal tract houses trillions of microbes. The gut and various types of microorganisms, including bacteria, viruses, fungi, and archaea, form a complex ecosystem known as the gut microbiota, and the whole genome of the gut microbiota is referred to as the gut microbiome. The gut microbiota is essential for homeostasis and the overall well-being of a person and is increasingly …
Bonde, A., et al. (2021). "Human gut microbiota–associated gastrointestinal malignancies: A comprehensive review." Radiographics 41(4): 1103-1122.
	The human gastrointestinal tract houses trillions of microbes. The gut and various types of microorganisms, including bacteria, viruses, fungi, and archaea, form a complex ecosystem known as the gut microbiota, and the whole genome of the gut microbiota is referred to as the gut microbiome. The gut microbiota is essential for homeostasis and the overall well-being of a person and is in-creasingly…
Borman, A. M. and E. M. Johnson (2020). "Candida auris in the UK: Introduction, dissemination, and control." PLoS Pathogens 16(7).
Bozward, A. G., et al. (2021). "Gut-Liver Immune Traffic: Deciphering Immune-Pathogenesis to Underpin Translational Therapy." Front Immunol 12: 711217.
	The tight relationship between the gut and liver on embryological, anatomical and physiological levels inspired the concept of a gut-liver axis as a central element in the pathogenesis of gut-liver axis diseases. This axis refers to the reciprocal regulation between these two organs causing an integrated system of immune homeostasis or tolerance breakdown guided by the microbiota, the diet, genet…
Bozward, A. G., et al. (2021). "Gut-Liver Immune Traffic: Deciphering Immune-Pathogenesis to Underpin Translational Therapy." Frontiers in Immunology 12.
	The tight relationship between the gut and liver on embryological, anatomical and physiological levels inspired the concept of a gut-liver axis as a central element in the pathogenesis of gut-liver axis diseases. This axis refers to the reciprocal regulation between these two organs causing an integrated system of immune homeostasis or tolerance breakdown guided by the microbiota, the diet, genet…
Bradley, K. C., et al. (2019). "Microbiota-Driven Tonic Interferon Signals in Lung Stromal Cells Protect from Influenza Virus Infection." Cell Rep 28(1): 245-256.e244.
	Type I interferon (IFN?/?) pathways are fine-tuned to elicit antiviral protection while minimizing immunopathology; however, the initiating stimuli, target tissues, and underlying mechanisms are unclear. Using models of physiological and dysregulated IFN?/? receptor (IFNAR1) surface expression, we show here that IFNAR1-dependent signals set the steady-state IFN signature in both hematopoietic and…
Bradley, K. C., et al. (2019). "Microbiota-Driven Tonic Interferon Signals in Lung Stromal Cells Protect from Influenza Virus Infection." Cell Reports 28(1): 245-256.e244.
	Type I interferon (IFN?/?) pathways are fine-tuned to elicit antiviral protection while minimizing immunopathology; however, the initiating stimuli, target tissues, and underlying mechanisms are unclear. Using models of physiological and dysregulated IFN?/? receptor (IFNAR1) surface expression, we show here that IFNAR1-dependent signals set the steady-state IFN signature in both hematopoietic and…
Bradley, K. C., et al. (2019). "Microbiota-Driven Tonic Interferon Signals in Lung Stromal Cells Protect from Influenza Virus Infection." Cell Reports 28(1): 245-+.
	Type I interferon (IFN alpha/beta) pathways are fine-tuned to elicit antiviral protection while minimizing immunopathology; however, the initiating stimuli, target tissues, and underlying mechanisms are unclear. Using models of physiological and dysregulated IFN alpha/beta receptor (IFNAR1) surface expression, we show here that IFNAR1-dependent signals set the steady-state IFN signature in both h…
Brandt, L. J. (2013). "FMT: First step in a long journey." American Journal of Gastroenterology 108(8): 1367-1368.
Brandt, L. J. (2017). "Faecal microbiota transplantation: Past, present and future." Medical Journal of Australia 207(4): 151-152.
Brauckmann, V., et al. (2022). "Influence of dietary supplementation of short-chain fatty acid sodium propionate in people living with HIV (PLHIV)." Journal of the European Academy of Dermatology and Venereology 36(6): 881-889.
	Background: Non-AIDS-associated chronic diseases in HIV+ patients have been on the rise since the advent of antiretroviral therapy. Especially cardiovascular diseases and disruption in the gastrointestinal tract have limited health-related quality of life (QoL). Several of those complications have been associated with chronic systemic inflammation. Short-chain fatty acids (SCFA), with propionate …
Bréchot, C. (2022). "Toward an interdisciplinary virology." Medecine/Sciences 38(12): 975-976.
Brenchley, J. M. and A. M. Ortiz (2021). "Microbiome Studies in Non-human Primates." Current HIV/AIDS Reports 18(6): 527-537.
	Purpose of Review: Observations of differing bacterial, intestinal microbiomes in people living with HIV have propelled interest in contributions of the microbiome to HIV disease. Non-human primate (NHP) models of HIV infection provide a controlled setting for assessing contributions of the microbiome by standardizing environmental confounders. We provide an overview of the findings of microbiome…
Brenig, A., et al. (2023). "Microbiome analysis and fecal microbiota transfer in pediatric gastroenterology — a structured online survey in German-speaking countries." International Journal of Colorectal Disease 38(1).
	Purpose: To assess the current attitude and the status quo towards the use of microbiome analysis and fecal microbiota transfer (FMT) in pediatric patients in German-speaking pediatric gastroenterology centers. Methods: A structured online survey among all certified facilities of the German-speaking society of pediatric gastroenterology and nutrition (GPGE) was conducted from November 01, 2020, u…
Brevi, A., et al. (2020). "Much More Than IL-17A: Cytokines of the IL-17 Family Between Microbiota and Cancer." Frontiers in Immunology 11.
	The interleukin-(IL-)17 family of cytokines is composed of six members named IL-17A, IL-17B, IL-17C, IL-17D, IL-17E, and IL-17F. IL-17A is the prototype of this family, and it was the first to be discovered and targeted in the clinic. IL-17A is essential for modulating the interplay between commensal microbes and epithelial cells at our borders (i.e., skin and mucosae), and yet, for protecting us…
Bridges, E., et al. (2016). "Research in Review: Driving Critical Care Practice Change." Am J Crit Care 25(1): 76-84.
	During the past year, studies were published that will lead to practice change, address challenges at the bedside, and introduce new care strategies. This article summarizes some of this important work and considers it in the context of previous research and practice. Examples of research-based practice changes include the performance and assessment of septic shock resuscitation, and the integrat…
Bridges, E., et al. (2016). "Research in review: Driving critical care practice change." American Journal of Critical Care 25(1): 76-84.
	During the past year, studies were published that will lead to practice change, address challenges at the bedside, and introduce new care strategies. This article summarizes some of this important work and considers it in the context of previous research and practice. Examples of research-based practice changes include the performance and assessment of septic shock resuscitation, and the integrat…
Britton, G. J., et al. (2020). "Defined microbiota transplant restores Th17/ROR?t<SUP>+</SUP> regulatory T cell balance in mice colonized with inflammatory bowel disease microbiotas." Proceedings of the National Academy of Sciences of the United States of America 117(35): 21536-21545.
	The building evidence for the contribution of microbiota to human disease has spurred an effort to develop therapies that target the gut microbiota. This is particularly evident in inflammatory bowel diseases (IBDs), where clinical trials of fecal microbiota transplantation have shown some efficacy. To aid the development of novel microbiota-targeted therapies and to better understand the biology…
Broecker, F. and K. Moelling (2021). "The Roles of the Virome in Cancer." Microorganisms 9(12).
	Viral infections as well as changes in the composition of the intestinal microbiota and virome have been linked to cancer. Moreover, the success of cancer immunotherapy with checkpoint inhibitors has been correlated with the intestinal microbial composition of patients. The transfer of feces-which contain mainly bacteria and their viruses (phages)-from immunotherapy responders to non-responders, …
Broecker, F. and K. Moelling (2021). "The roles of the virome in cancer." Microorganisms 9(12).
	Viral infections as well as changes in the composition of the intestinal microbiota and virome have been linked to cancer. Moreover, the success of cancer immunotherapy with checkpoint inhibitors has been correlated with the intestinal microbial composition of patients. The transfer of feces—which contain mainly bacteria and their viruses (phages)—from immunotherapy responders to non-responders, …
Broecker, F. and K. Moelling (2021). "The Roles of the Virome in Cancer." Microorganisms 9(12): 17.
	Viral infections as well as changes in the composition of the intestinal microbiota and virome have been linked to cancer. Moreover, the success of cancer immunotherapy with checkpoint inhibitors has been correlated with the intestinal microbial composition of patients. The transfer of feces-which contain mainly bacteria and their viruses (phages)-from immunotherapy responders to non-responders, …
Brown, A. S. and F. Conway (2019). "Maternal immune activation and related factors in the risk of offspring psychiatric disorders." Frontiers in Psychiatry 10(MAY).
Brun, P. and I. Castagliuolo (2022). Antimicrobial Treatments of Infectious Diarrhea. Comprehensive Pharmacology. 5: 100-109.
	Infectious diarrhea is the most common cause of diarrhea worldwide and the leading cause of mortality in children. Campylobacter spp. are currently the most common causes of self-limited bacterial gastroenteritis in the developed world, whereas Rotavirus accounts for 28% of diarrheal episodes. Infectious diarrhea is generally self-limiting, and empirical treatments with antimicrobial drugs should…
Bryant, R. V., et al. (2021). "Fecal microbiota transplantation augmented by a sulfide-reducing diet for refractory ulcerative colitis: A case report with functional metagenomic analysis." JGH Open 5(9): 1099-1102.
	Fecal microbiota transplantation (FMT) is effective for induction of remission in ulcerative colitis (UC). Diet has potential to augment the efficacy and durability of FMT by encouraging engraftment of transplanted microorganisms. A trial of FMT combined with a defined diet was undertaken as salvage therapy for a 71-year-old woman with active steroid-refractory extensive UC. A multidimensional su…
Burberry, A., et al. (2020). "C9orf72 suppresses systemic and neural inflammation induced by gut bacteria." Nature 582(7810): 89-94.
	A hexanucleotide-repeat expansion in C9ORF72 is the most common genetic variant that contributes to amyotrophic lateral sclerosis and frontotemporal dementia1,2. The C9ORF72 mutation acts through gain- and loss-of-function mechanisms to induce pathways that are implicated in neural degeneration3–9. The expansion is transcribed into a long repetitive RNA, which negatively sequesters RNA-binding pr…
Burchill, E., et al. (2021). "The Unique Impact of COVID-19 on Human Gut Microbiome Research." Front Med (Lausanne) 8: 652464.
	The coronavirus (COVID-19) pandemic has disrupted clinical trials globally, with unique implications for research into the human gut microbiome. In this mini-review, we explore the direct and indirect influences of the pandemic on the gut microbiome and how these can affect research and clinical trials. We explore the direct bidirectional relationships between the COVID-19 virus and the gut and l…
Burchill, E., et al. (2021). "The Unique Impact of COVID-19 on Human Gut Microbiome Research." Frontiers in Medicine 8.
	The coronavirus (COVID-19) pandemic has disrupted clinical trials globally, with unique implications for research into the human gut microbiome. In this mini-review, we explore the direct and indirect influences of the pandemic on the gut microbiome and how these can affect research and clinical trials. We explore the direct bidirectional relationships between the COVID-19 virus and the gut and l…
Burchill, E., et al. (2021). "The Unique Impact of COVID-19 on Human Gut Microbiome Research." Frontiers in Medicine 8: 8.
	The coronavirus (COVID-19) pandemic has disrupted clinical trials globally, with unique implications for research into the human gut microbiome. In this mini-review, we explore the direct and indirect influences of the pandemic on the gut microbiome and how these can affect research and clinical trials. We explore the direct bidirectional relationships between the COVID-19 virus and the gut and l…
Cai, J. R., et al. (2022). "Washed microbiota transplantation reduces serum uric acid levels in patients with hyperuricaemia." World Journal of Clinical Cases 10(11): 3401-3413.
	BACKGROUND Previous studies have found that hyperuricaemia (HUA) is closely related to intestinal flora imbalance. AIM The current study investigated the effects and safety of washed microbiota transplantation (WMT) on serum uric acid (SUA) levels in different populations. METHODS A total of 144 patients who received WMT from July 2016 to April 2020 in the First Affiliated Hospital of Guangdong P…
Cai, X., et al. (2021). "Current Progress and Future Perspectives of Immune Checkpoint in Cancer and Infectious Diseases." Frontiers in Genetics 12.
	The inhibitory regulators, known as immune checkpoints, prevent overreaction of the immune system, avoid normal tissue damage, and maintain immune homeostasis during the antimicrobial or antiviral immune response. Unfortunately, cancer cells can mimic the ligands of immune checkpoints to evade immune surveillance. Application of immune checkpoint blockade can help dampen the ligands expressed on …
Caira-Chuquineyra, B., et al. (2022). "Fecal Microbiota Transplantation for People Living with Human Immunodeficiency Virus: A Scoping Review." AIDS Research and Human Retroviruses 38(9): 700-708.
	The aim of this scoping review was to determine the characteristics of studies evaluating fecal microbiota transplantation (FMT), as well as its effects and safety as a therapeutic intervention for people living with human immunodeficiency virus (HIV). We conducted a scoping review following the methodology of the Joanna Briggs Institute. We searched the following databases: PubMed, Web of Scienc…
Caira-Chuquineyra, B., et al. (2022). "Fecal Microbiota Transplantation for People Living with Human Immunodeficiency Virus: A Scoping Review." AIDS Res Hum Retroviruses 38(9): 700-708.
	The aim of this scoping review was to determine the characteristics of studies evaluating fecal microbiota transplantation (FMT), as well as its effects and safety as a therapeutic intervention for people living with human immunodeficiency virus (HIV). We conducted a scoping review following the methodology of the Joanna Briggs Institute. We searched the following databases: PubMed, Web of Scienc…
Caira-Chuquineyra, B., et al. (2022). "Fecal Microbiota Transplantation for People Living with Human Immunodeficiency Virus: A Scoping Review." AIDS Research and Human Retroviruses 38(9): 700-708.
	The aim of this scoping review was to determine the characteristics of studies evaluating fecal microbiota transplantation (FMT), as well as its effects and safety as a therapeutic intervention for people living with human immunodeficiency virus (HIV). We conducted a scoping review following the methodology of the Joanna Briggs Institute. We searched the following databases: PubMed, Web of Scienc…
Caminer, A. C., et al. (2017). "Human microbiome, infections, and rheumatic disease." Clinical Rheumatology 36(12): 2645-2653.
	Microbes have coevolved with their human hosts for millions of years and are vital to their normal development and homoeostasis. It is now clear that there is direct and indirect cross talk between the microbiome and host immune responses. However, the exact mechanisms for this microbial influence in disease pathogenesis remain elusive and are now a major research focus. © 2017, International Lea…
Cammarota, G., et al. (2021). "Clostridioides difficile infection during the COVID-19 pandemic: A gut microbiota-based relationship." Polish Archives of Internal Medicine 131(2): 116-117.
Canibe, N., et al. (2022). "Review on Preventive Measures to Reduce Post-Weaning Diarrhoea in Piglets." Animals 12(19).
	In many countries, medical levels of zinc (typically as zinc oxide) are added to piglet diets in the first two weeks post-weaning to prevent the development of post-weaning diarrhoea (PWD). However, high levels of zinc constitute an environmental polluting agent, and may contribute to the development and/or maintenance of antimicrobial resistance (AMR) among bacteria. Consequently, the EU banned …
Cannon, J. L., et al. (2022). "Gut Microbiome Changes Occurring with Norovirus Infection and Recovery in Infants Enrolled in a Longitudinal Birth Cohort in Leon, Nicaragua." Viruses 14(7).
	Noroviruses are associated with one fifth of diarrheal illnesses globally and are not yet preventable with vaccines. Little is known about the effects of norovirus infection on infant gut microbiome health, which has a demonstrated role in protecting hosts from pathogens and a possible role in oral vaccine performance. In this study, we characterized infant gut microbiome changes occurring with n…
Cao, Z., et al. (2021). "Bacteria-based microdevices for the oral delivery of macromolecules." Pharmaceutics 13(10).
	The oral delivery of macromolecules is quite challenging due to environmental insults and biological barriers encountered along the gastrointestinal (GI) tract. Benefiting from their living characteristics, diverse bacterial species have been engineered as intelligent platforms to deliver various therapeutics. To tackle difficulties in oral delivery, innovative bacteria-based microdevices have be…
Cao, Z., et al. (2022). "The gut virome: A new microbiome component in health and disease." EBioMedicine 81.
	The human gastrointestinal tract harbours an abundance of viruses, collectively known as the gut virome. The gut virome is highly heterogeneous across populations and is linked to geography, ethnicity, diet, lifestyle, and urbanisation. The currently known function of the gut virome varies greatly across human populations, and much remains unknown. We review current literature on the human gut vi…
Cardoso, F. (2021). "Are Antibody Panels Under-Utilized in Movement Disorders Diagnosis? No." Movement Disorders Clinical Practice 8(3): 347-349.
Carpén, N., et al. (2022). "Transplantation of maternal intestinal flora to the newborn after elective cesarean section (SECFLOR): study protocol for a double blinded randomized controlled trial." BMC Pediatrics 22(1).
	Background: A complication of elective cesarean section (CS) delivery is its interference with the normal intestinal colonization of the infant, affecting the immune and metabolic signaling in early life— a process that has been associated with long-term morbidity, such as allergy and diabetes. We evaluate, in CS-delivered infants, whether the normal intestinal microbiome and its early life devel…
Carter, H. S. M., et al. (2021). "A narrative review on the unexplored potential of colostrum as a preventative treatment and therapy for diarrhea in neonatal dairy calves." Animals 11(8).
	Diarrhea is the leading cause of morbidity and mortality in pre-weaned dairy calves and, as such, represents a significant animal health and welfare concern. Furthermore, digestive disease early in life is associated with several long-term consequences such as reduced growth rate and decreased milk yield during the first lactation, thus generating severe economic losses. The majority of diarrheic…
Cassotta, M., et al. (2020). "Links between nutrition, infectious diseases, and microbiota: Emerging technologies and opportunities for human-focused research." Nutrients 12(6): 1-28.
	The interaction between nutrition and human infectious diseases has always been recognized. With the emergence of molecular tools and post-genomics, high-resolution sequencing technologies, the gut microbiota has been emerging as a key moderator in the complex interplay between nutrients, human body, and infections. Much of the host–microbial and nutrition research is currently based on animals o…
Castagnola, E., et al. (2016). "Gastrointestinal and liver infections in children undergoing antineoplastic chemotherapy in the years 2000." World Journal of Gastroenterology 22(25): 5853-5866.
	AIM: To review gastrointestinal and liver infections in children undergoing antineoplastic chemotherapy. To look at gut microflora features in oncology children. METHODS: We selected studies published after year 2000, excluding trials on transplanted pediatric patients. We searched English language publications in MEDLINE using the keywords: "gastrointestinal infection AND antineoplastic chemothe…
Cha, M. H., et al. (2020). "Gastrointestinal and hepatic manifestations of COVID-19: A comprehensive review." World Journal of Gastroenterology 26(19): 2323-2332.
	The severe acute respiratory syndrome-coronavirus-2 (SARS-CoV-2) that causes coronavirus disease-2019 (COVID-19) is a global pandemic, manifested by an infectious pneumonia. Although patients primarily present with fever, cough and dyspnea, some patients also develop gastrointestinal (GI) and hepatic manifestations. The most common GI symptoms reported are diarrhea, nausea, vomiting, and abdomina…
Chadchan, S. B., et al. (2023). "Gut microbiota and microbiota-derived metabolites promotes endometriosis." Cell Death Discovery 9(1): 11.
	Endometriosis is a pathological condition of the female reproductive tract characterized by the existence of endometrium-like tissue at ectopic sites, affecting 10% of women between the age 15 and 49 in the USA. However, currently there is no reliable non-invasive method to detect the presence of endometriosis without surgery and many women find hormonal therapy and surgery as ineffective in avoi…
Chaitman, J. and F. Gaschen (2021). "Fecal Microbiota Transplantation in Dogs." Veterinary Clinics of North America - Small Animal Practice 51(1): 219-233.
	In people, fecal microbiota transplantation is recognized as the best treatment modality for recurrent Clostridioides difficile infection in people, and its value is currently investigated in the treatment of other diseases associated with an abnormal gut microbiome. In dogs, intestinal dysbiosis has been documented in many acute and chronic digestive diseases as well as in diseases of other orga…
Chamaillard, M., et al. (2014). "Decoding norovirus infection in crohn's disease." Inflammatory Bowel Diseases 20(4): 767-770.
	Although a causing viral infectious agent remains untraceable in Crohn's disease, most recent genome-wide association studies have linked the FUT2 W143X mutation (resulting in asymptomatic norovirus infection) with the pathogenesis of Crohn's ileitis and with vitamin B12 deficiency (i.e., a known risk factor for Crohn's disease with ileal involvement). In line with these findings, host variations…
Chambers, L. M., et al. (2021). "The Microbiome and Gynecologic Cancer: Current Evidence and Future Opportunities." Current Oncology Reports 23(8).
	Purpose of Review: We review the emerging evidence regarding the relationship between the microbiota of the gastrointestinal and female reproductive tracts and gynecologic cancer. Recent Findings: The microbiome has essential roles in maintaining health. In recent years, the microbiota of the gastrointestinal and female reproductive tracts have been linked to many diseases, including gynecologic …
Chan, A. T. and C. S. Williams (2019). "Covering the Cover." Gastroenterology 156(5): 1225-1227.
Chan, K. S., et al. (2016). "Coexisting cytomegalovirus infection in immunocompetent patients with Clostridium difficile colitis." J Microbiol Immunol Infect 49(6): 829-836.
	Cytomegalovirus (CMV) colitis usually occurs in immunocompromised patients with human immunodeficiency virus infection, organ transplantation, and malignancy receiving chemotherapy or ulcerative colitis receiving immunosuppressive agents. However, CMV colitis is increasingly recognized in immunocompetent hosts. Notably, CMV colitis coexisting with Clostridium difficile infection (CDI) in apparent…
Chan, K. S., et al. (2016). "Coexisting cytomegalovirus infection in immunocompetent patients with Clostridium difficile colitis." Journal of Microbiology, Immunology and Infection 49(6): 829-836.
	Cytomegalovirus (CMV) colitis usually occurs in immunocompromised patients with human immunodeficiency virus infection, organ transplantation, and malignancy receiving chemotherapy or ulcerative colitis receiving immunosuppressive agents. However, CMV colitis is increasingly recognized in immunocompetent hosts. Notably, CMV colitis coexisting with Clostridium difficile infection (CDI) in apparent…
Chan, S., et al. (2021). "Characteristics of the gastrointestinal microbiota in paired live kidney donors and recipients." Nephrology 26(5): 471-478.
	Background: There are few studies that have examined whether dysbiosis occurs in kidney donors and transplant recipients following kidney transplant surgery. Aim: To ascertain whether changes occur in the gastrointestinal microbiota of the kidney donor and recipient following kidney transplantation. Methods: Kidney transplant recipients and their donors were prospectively enrolled in a pilot stud…
Chang, T. E., et al. (2023). "Assuring safety of fecal microbiota transplantation in the COVID-19 era: A single-center experience." JGH Open.
	Background and Aim: Fecal microbiota transplantation (FMT) is used to treat recurrent or refractory Clostridioides difficile infection (CDI). In the past, screening of fecal donors required surveillance of personal behavior, medical history, and diseases that could be transmitted by the blood or fecal–oral route. In addition, the exclusion of multidrug-resistant organisms (MDROs) has been recomme…
Chao, H. C. and W. L. Yu (2016). "Treatment failure of fecal microbiota transplant for pseudomembranous colitis due to coexistent cytomegalovirus colitis." J Microbiol Immunol Infect 49(4): 617-618.
Chao, H. C. and W. L. Yu (2016). "Treatment failure of fecal microbiota transplant for pseudomembranous colitis due to coexistent cytomegalovirus colitis." Journal of Microbiology, Immunology and Infection 49(4): 617-618.
Chatterjee, P., et al. (2020). "The 2019 novel coronavirus disease (COVID-19) pandemic: A review of the current evidence." Indian Journal of Medical Research 151(2): 147-159.
	A novel coronavirus (nCoV) spillover event, with its epicenter in Wuhan, People's Republic of China, has emerged as a public health emergency of international concern. This began as an outbreak in December 2019, and till February 28, 2020, there have been 83,704 confirmed cases of novel coronavirus disease 2019 (COVID-19) globally, with 2,859 deaths, resulting in an overall case fatality rate of …
Chaudhry, H., et al. (2023). "Alcohol-related hepatitis: A review article." World Journal of Gastroenterology 29(17): 2551-2570.
	Alcohol-related hepatitis (ARH) is a unique type of alcohol-associated liver disease characterized by acute liver inflammation caused by significant alcohol use. It ranges in severity from mild to severe and carries significant morbidity and mortality. The refinement of scoring systems has enhanced prognostication and guidance of clinical decision-making in the treatment of this complex disease. …
Chauhan, A., et al. (2021). "Fecal Microbiota Transplantation in Hepatitis B e Antigen-Positive Chronic Hepatitis B Patients: A Pilot Study." Digestive Diseases and Sciences 66(3): 873-880.
	Background: Intestinal flora plays a critical role in immunity against hepatitis B virus (HBV). Fecal Microbiota Transplantation (FMT) may be a potential immunomodulatory therapy in patients with chronic hepatitis B (CHB). Aim: We aimed to study role of FMT in hepatitis B e antigen (HBeAg)-positive CHB patients in terms of its effect on HBeAg, HBsAg, and HBV DNA. Methods: HBeAg-positive patients …
Chauhan, A., et al. (2021). "Fecal Microbiota Transplantation in Hepatitis B e Antigen-Positive Chronic Hepatitis B Patients: A Pilot Study." Dig Dis Sci 66(3): 873-880.
	BACKGROUND: Intestinal flora plays a critical role in immunity against hepatitis B virus (HBV). Fecal Microbiota Transplantation (FMT) may be a potential immunomodulatory therapy in patients with chronic hepatitis B (CHB). AIM: We aimed to study role of FMT in hepatitis B e antigen (HBeAg)-positive CHB patients in terms of its effect on HBeAg, HBsAg, and HBV DNA. METHODS: HBeAg-positive patients …
Chauhan, A., et al. (2021). "Fecal Microbiota Transplantation in Hepatitis B e Antigen-Positive Chronic Hepatitis B Patients: A Pilot Study." Digestive Diseases and Sciences 66(3): 873-880.
	Background Intestinal flora plays a critical role in immunity against hepatitis B virus (HBV). Fecal Microbiota Transplantation (FMT) may be a potential immunomodulatory therapy in patients with chronic hepatitis B (CHB). Aim We aimed to study role of FMT in hepatitis B e antigen (HBeAg)-positive CHB patients in terms of its effect on HBeAg, HBsAg, and HBV DNA. Methods HBeAg-positive patients des…
Chayanupatkul, M., et al. (2022). "Probiotics and their beneficial effects on alcohol-induced liver injury in a rat model: the role of fecal microbiota." BMC Complementary Medicine and Therapies 22(1).
	Background: Current therapies for alcohol-induced liver injury are of limited efficacy and associated with significant side effects. With the proposed pathophysiology of alcohol-induced liver injury to be related to deranged gut microbiota, we hypothesized that probiotics would have beneficial effects in attenuating alcohol-induced liver injury. Methods: Twenty-four male Sprague-Dawley rats were …
Chen, B., et al. (2022). "The role of gut microbiota in hepatitis B disease progression and treatment." J Viral Hepat 29(2): 94-106.
	Current therapeutic interventions can only suppress hepatitis B virus (HBV) replication or reduce complications without a cure. Therefore, further development of new treatment methods is critical for the global eradication of HBV. Accumulating evidence suggests that the liver and gut share an interconnected relationship referred to as the 'Gut-Liver Axis', where exchanges happen bi-directionally.…
Chen, B., et al. (2022). "The role of gut microbiota in hepatitis B disease progression and treatment." Journal of Viral Hepatitis 29(2): 94-106.
	Current therapeutic interventions can only suppress hepatitis B virus (HBV) replication or reduce complications without a cure. Therefore, further development of new treatment methods is critical for the global eradication of HBV. Accumulating evidence suggests that the liver and gut share an interconnected relationship referred to as the ‘Gut-Liver Axis’, where exchanges happen bi-directionally.…
Chen, B., et al. (2022). "The role of gut microbiota in hepatitis B disease progression and treatment." Journal of Viral Hepatitis 29(2): 94-106.
	Current therapeutic interventions can only suppress hepatitis B virus (HBV) replication or reduce complications without a cure. Therefore, further development of new treatment methods is critical for the global eradication of HBV. Accumulating evidence suggests that the liver and gut share an interconnected relationship referred to as the 'Gut-Liver Axis', where exchanges happen bi-directionally.…
Chen, H., et al. (2020). "Fecal microbiota transplantation from patients with autoimmune encephalitis modulates Th17 response and relevant behaviors in mice." Cell Death Discov 6: 75.
	The significance of the microbiota-gut-brain axis has been increasingly recognized as a major modulator of autoimmunity. Here, we aim to characterize the gut microbiota of a large cohort of treatment-naïve anti-N-methyl-d-aspartate receptor (anti-NMDAR) encephalitis patients relative to that of healthy controls (HCs). Relative to HCs, anti-NMDAR encephalitis patients had a decreased microbiome al…
Chen, H., et al. (2020). "Fecal microbiota transplantation from patients with autoimmune encephalitis modulates Th17 response and relevant behaviors in mice." Cell Death Discovery 6(1).
	The significance of the microbiota-gut-brain axis has been increasingly recognized as a major modulator of autoimmunity. Here, we aim to characterize the gut microbiota of a large cohort of treatment-naïve anti-N-methyl-d-aspartate receptor (anti-NMDAR) encephalitis patients relative to that of healthy controls (HCs). Relative to HCs, anti-NMDAR encephalitis patients had a decreased microbiome al…
Chen, H., et al. (2020). "Fecal microbiota transplantation from patients with autoimmune encephalitis modulates Th17 response and relevant behaviors in mice." Cell Death Discovery 6(1): 14.
	The significance of the microbiota-gut-brain axis has been increasingly recognized as a major modulator of autoimmunity. Here, we aim to characterize the gut microbiota of a large cohort of treatment-naive anti-N-methyl-d-aspartate receptor (anti-NMDAR) encephalitis patients relative to that of healthy controls (HCs). Relative to HCs, anti-NMDAR encephalitis patients had a decreased microbiome al…
Chen, J., et al. (2022). "Lamina propria interleukin 17 A aggravates natural killer T-cell activation in autoimmune hepatitis." FASEB Journal 36(6).
	Autoimmune hepatitis is an interface hepatitis characterized by the progressive destruction of the liver parenchyma, the cause of which is still obscure. Interleukin (IL)-17A is a major driver of autoimmunity, which can be produced by innate immune cells against several intracellular pathogens. Here, we investigated the involvement of IL-17A in a mice model of immune-mediated hepatitis with the i…
Chen, J. and L. Vitetta (2020). "Gut microbiota metabolites in nafld pathogenesis and therapeutic implications." International Journal of Molecular Sciences 21(15): 1-19.
	Gut microbiota dysregulation plays a key role in the pathogenesis of nonalcoholic fatty liver disease (NAFLD) through its metabolites. Therefore, the restoration of the gut microbiota and supplementation with commensal bacterial metabolites can be of therapeutic benefit against the disease. In this review, we summarize the roles of various bacterial metabolites in the pathogenesis of NAFLD and th…
Chen, J., et al. (2021). "Stool Banking for Fecal Microbiota Transplantation: Methods and Operations at a Large Stool Bank." Frontiers in cellular and infection microbiology 11.
	Objectives: Fecal microbiota transplantation (FMT) is a recommended therapy for recurrent Clostridioides difficile infection and is being investigated as a potential therapy for dozens of microbiota-mediated indications. Stool banks centralize FMT donor screening and FMT material preparation with the goal of expanding access to FMT material while simultaneously improving its safety, quality, and …
Chen, L., et al. (2020). "Skin and Gut Microbiome in Psoriasis: Gaining Insight Into the Pathophysiology of It and Finding Novel Therapeutic Strategies." Frontiers in Microbiology 11.
	Psoriasis affects the health of myriad populations around the world. The pathogenesis is multifactorial, and the exact driving factor remains unclear. This condition arises from the interaction between hyperproliferative keratinocytes and infiltrating immune cells, with poor prognosis and high recurrence. Better clinical treatments remain to be explored. There is much evidence that alterations in…
Chen, T., et al. (2021). "Firmicutes and Blautia in gut microbiota lessened in chronic liver diseases and hepatocellular carcinoma patients: a pilot study." Bioengineered 12(1): 8233-8246.
	The gut microbiota system plays a vital role in liver diseases. This study aimed to address the diversity of gut microbiota and its correlations with clinical parameters in healthy individuals, chronic liver disease (CLD), and hepatocellular carcinoma (HCC) patients. Fecal specimens of nine healthy individuals, 11 CLD, and 21 HCC were collected. The diversity of gut microbiota was examined by PCR…
Chen, X., et al. (2023). "Preliminary evidence for developing safe and efficient fecal microbiota transplantation as potential treatment for aged related cognitive impairments." Frontiers in cellular and infection microbiology 13.
	Background: Recent studies have reported that gut microbiota is closely associated with cognitive fuction. Fecal microbiota transplantation (FMT) may be a potential treatment for cognitive impairment, but its efficacy in patients with cognitive impairment is unknown. Objectives: This study aimed to investigate the safety and efficacy of FMT for cognitive impairment treatment. Methods: Five patien…
Chen, Y. F., et al. (2020). "The role of intestinal microbiota, bile acids, and Th17/IL17 axis in hepatitis B virus-related liver fibrosis." Chinese Medical Journal 133(24): 2902-2904.
Chen, Y. H., et al. (2020). "Microbiota-Associated Therapy for Non-Alcoholic Steatohepatitis-Induced Liver Cancer: A Review." Int J Mol Sci 21(17).
	Even though advancement in medicine has contributed to the control of many diseases to date, cancer therapy continues to pose several challenges. Hepatocellular carcinoma (HCC) etiology is multifactorial. Recently, non-alcoholic fatty liver disease (NAFLD) has been considered as an important risk factor of HCC. NAFLD can be divided into non-alcoholic simple fatty liver (NAFL) and non-alcoholic st…
Chen, Y. H., et al. (2020). "Microbiota-associated therapy for non-alcoholic steatohepatitis-induced liver cancer: A review." International Journal of Molecular Sciences 21(17): 1-20.
	Even though advancement in medicine has contributed to the control of many diseases to date, cancer therapy continues to pose several challenges. Hepatocellular carcinoma (HCC) etiology is multifactorial. Recently, non-alcoholic fatty liver disease (NAFLD) has been considered as an important risk factor of HCC. NAFLD can be divided into non-alcoholic simple fatty liver (NAFL) and non-alcoholic st…
Chen, Z., et al. (2020). "Featured Gut Microbiomes Associated With the Progression of Chronic Hepatitis B Disease." Frontiers in Microbiology 11.
	Dysbiosis of gut microbiota during the progression of HBV-related liver disease is not well understood, as there are very few reports that discuss the featured bacterial taxa in different stages. The aim of this study was to reveal the featured bacterial species whose abundances are directly associated with HBV disease progression, that is, progression from healthy subjects to, chronic HBV infect…
Cheng, Y., et al. (2023). "An updated review of gastrointestinal toxicity induced by PD-1 inhibitors: from mechanisms to management." Frontiers in Immunology 14.
	PD-1 inhibitors, as one of commonly used immune checkpoint inhibitors, enable T-cell activation and prevent immune escape by blocking the PD-1/PD-L1 signaling pathway. They have transformed the treatment landscape for cancer in recent years, due to the advantages of significantly prolonging patients’ survival and improving their life quality. However, the ensuing unpredictable immune-related adve…
Cheng, Y. W., et al. (2019). "Fecal microbiota transplantation for the treatment of recurrent and severe Clostridium difficile infection in solid organ transplant recipients: A multicenter experience." Am J Transplant 19(2): 501-511.
	Fecal microbiota transplant (FMT) is recommended for Clostridium difficile infection (CDI) treatment; however, use in solid organ transplantation (SOT) patients has theoretical safety concerns. This multicenter, retrospective study evaluated FMT safety, effectiveness, and risk factors for failure in SOT patients. Primary cure and overall cure were defined as resolution of diarrhea or negative C d…
Cheng, Y. W., et al. (2019). "Fecal microbiota transplantation for the treatment of recurrent and severe Clostridium difficile infection in solid organ transplant recipients: A multicenter experience." American journal of transplantation 19(2): 501-511.
	Fecal microbiota transplant (FMT) is recommended for Clostridium difficile infection (CDI) treatment; however, use in solid organ transplantation (SOT) patients has theoretical safety concerns. This multicenter, retrospective study evaluated FMT safety, effectiveness, and risk factors for failure in SOT patients. Primary cure and overall cure were defined as resolution of diarrhea or negative C d…
Cheng, Y. W., et al. (2019). "Fecal microbiota transplantation for the treatment of recurrent and severe <i>Clostridium difficile</i> infection in solid organ transplant recipients: A multicenter experience." American journal of transplantation 19(2): 501-511.
	Fecal microbiota transplant (FMT) is recommended for Clostridium difficile infection (CDI) treatment; however, use in solid organ transplantation (SOT) patients has theoretical safety concerns. This multicenter, retrospective study evaluated FMT safety, effectiveness, and risk factors for failure in SOT patients. Primary cure and overall cure were defined as resolution of diarrhea or negative C d…
Cheng, Z., et al. (2022). "The Gut Microbiota: A Novel Player in Autoimmune Hepatitis." Front Cell Infect Microbiol 12: 947382.
	Autoimmune hepatitis (AIH) is a chronic immune-mediated liver disease distributed globally in all ethnicities with increasing prevalence. If left untreated, the disease will lead to cirrhosis, liver failure, or death. The intestinal microbiota is a complex ecosystem located in the human intestine, which extensively affects the human physiological and pathological processes. With more and more in-…
Cheng, Z., et al. (2022). "The Gut Microbiota: A Novel Player in Autoimmune Hepatitis." Frontiers in cellular and infection microbiology 12.
	Autoimmune hepatitis (AIH) is a chronic immune-mediated liver disease distributed globally in all ethnicities with increasing prevalence. If left untreated, the disease will lead to cirrhosis, liver failure, or death. The intestinal microbiota is a complex ecosystem located in the human intestine, which extensively affects the human physiological and pathological processes. With more and more in-…
Cheng, Z. L., et al. (2022). "The Gut Microbiota: A Novel Player in Autoimmune Hepatitis." Frontiers in cellular and infection microbiology 12: 13.
	Autoimmune hepatitis (AIH) is a chronic immune-mediated liver disease distributed globally in all ethnicities with increasing prevalence. If left untreated, the disease will lead to cirrhosis, liver failure, or death. The intestinal microbiota is a complex ecosystem located in the human intestine, which extensively affects the human physiological and pathological processes. With more and more in-…
Chew, N., et al. (2022). "Independent Evaluation of Cell Culture Systems for Hepatitis E Virus." Viruses 14(6).
	Hepatitis E virus (HEV) infection in humans is primarily caused by genotypes within Paslahepevirus species balayani (HEV-A). Rocahepevirus species ratti (HEV-C1, otherwise known as rat HEV) can also infect humans. HEV grows poorly in cell culture. Recent studies have reported that hyper-confluent cell layers, amphotericin B, MgCl2, progesterone, and dimethyl sulfoxide (DMSO) increase HEV yield in…
Chhabra, M. (2021). Biological therapeutic modalities. Translational Biotechnology: A Journey from Laboratory to Clinics: 137-164.
	Nature, from time immemorial, has continued to inspire humans to find therapies and treatments for different diseases that affect their health. Pharmaceutical and biotech industries are using hints from nature, shifting their focus from the conventional chemically synthesized medicines to biological components like peptides, protein, enzymes, or their complexes and oligonucleotides like DNA or sm…
Chhabra, S., et al. (2023). "Mitigation of gastrointestinal graft-versus-host disease with tocilizumab prophylaxis is accompanied by preservation of microbial diversity and attenuation of enterococcal domination." Haematologica 108(1): 250-256.
Chi, X., et al. (2020). "Regulating Intestinal Microbiota in the Prevention and Treatment of Alcohol-Related Liver Disease." Can J Gastroenterol Hepatol 2020: 6629196.
	When alcohol-related liver disease occurs, the number and composition ratio of intestinal microorganisms will accordingly change. The alcohol-induced changes in the intestinal microbiota play a pivotal role in the process of developing the alcohol-related liver disease through the translocation of microbial products due to increased intestinal permeability. In recent years, therapeutic interventi…
Chi, X., et al. (2020). "Regulating Intestinal Microbiota in the Prevention and Treatment of Alcohol-Related Liver Disease." Canadian Journal of Gastroenterology and Hepatology 2020.
	When alcohol-related liver disease occurs, the number and composition ratio of intestinal microorganisms will accordingly change. The alcohol-induced changes in the intestinal microbiota play a pivotal role in the process of developing the alcohol-related liver disease through the translocation of microbial products due to increased intestinal permeability. In recent years, therapeutic interventi…
Chi, X., et al. (2020). "Regulating Intestinal Microbiota in the Prevention and Treatment of Alcohol-Related Liver Disease." Canadian Journal of Gastroenterology and Hepatology 2020: 10.
	When alcohol-related liver disease occurs, the number and composition ratio of intestinal microorganisms will accordingly change. The alcohol-induced changes in the intestinal microbiota play a pivotal role in the process of developing the alcohol-related liver disease through the translocation of microbial products due to increased intestinal permeability. In recent years, therapeutic interventi…
Chin-Yee, B., et al. (2018). "Emerging Trends in Clinical Research: With Implications for Population Health and Health Policy." Milbank Q 96(2): 369-401.
	Policy Points: Significant advances in clinical medicine that have broader societal relevance may be less accessible to population health researchers and policymakers because of increased specialization within fields. We describe important recent clinical advances and discuss their broader societal impact. These advances include more expansive strategies for disease prevention, the rise of precis…
Chin-Yee, B., et al. (2018). "Emerging Trends in Clinical Research: With Implications for Population Health and Health Policy." Milbank Quarterly 96(2): 369-401.
	Policy Points: Significant advances in clinical medicine that have broader societal relevance may be less accessible to population health researchers and policymakers because of increased specialization within fields. We describe important recent clinical advances and discuss their broader societal impact. These advances include more expansive strategies for disease prevention, the rise of precis…
Chiu, C. H., et al. (2021). "Fecal microbiota transplantation and donor screening for Clostridioides difficile infection during COVID-19 pandemic." J Formos Med Assoc 120(2): 791-793.
Chiu, C. H., et al. (2021). "Fecal microbiota transplantation and donor screening for Clostridioides difficile infection during COVID-19 pandemic." Journal of the Formosan Medical Association 120(2): 791-793.
Cho, Y. S. (2021). "Fecal Microbiota Transplantation Is Effective for the Treatment of Partially Treated Clostridioides difficile Infection." Gut and Liver 15(1): 1-2.
Chu, H., et al. (2020). "The Candida albicans exotoxin candidalysin promotes alcohol-associated liver disease." J Hepatol 72(3): 391-400.
	BACKGROUND & AIMS: Alcohol-associated liver disease is a leading indication for liver transplantation and a leading cause of mortality. Alterations to the gut microbiota contribute to the pathogenesis of alcohol-associated liver disease. Patients with alcohol-associated liver disease have increased proportions of Candida spp. in the fecal mycobiome, yet little is known about the effect of intesti…
Chu, H., et al. (2020). "The Candida albicans exotoxin candidalysin promotes alcohol-associated liver disease." Journal of Hepatology 72(3): 391-400.
	Background & Aims: Alcohol-associated liver disease is a leading indication for liver transplantation and a leading cause of mortality. Alterations to the gut microbiota contribute to the pathogenesis of alcohol-associated liver disease. Patients with alcohol-associated liver disease have increased proportions of Candida spp. in the fecal mycobiome, yet little is known about the effect of intesti…
Chu, H. K., et al. (2020). "The <i>Candida albicans</i> exotoxin candidalysin promotes alcohol-associated liver disease." Journal of Hepatology 72(3): 391-400.
	Background & Aims: Alcohol-associated liver disease is a leading indication for liver transplantation and a leading cause of mortality. Alterations to the gut microbiota contribute to the pathogenesis of alcohol-associated liver disease. Patients with alcohol-associated liver disease have increased proportions of Candida spp. in the fecal mycobiome, yet little is known about the effect of intesti…
Cohen, B. S. and B. Lebwohl (2023). "COVID-19 and celiac disease: a review." Therapeutic Advances in Gastroenterology 16.
	The aim of this review is to broadly cover how the COVID-19 pandemic has affected individuals with celiac disease, including perceived risk, risk of contraction or severe infection, considerations regarding vaccination, access to gluten-free food during the pandemic, and possible long-term changes to the practice of celiac disease management spurred by the pandemic. While initially there was incr…
Cohen, N. A. and N. Maharshak (2017). "Novel Indications for Fecal Microbial Transplantation: Update and Review of the Literature." Digestive Diseases and Sciences 62(5): 1131-1145.
	Background and Aims: Fecal microbial transplantation (FMT) is an established successful treatment modality for recurrent Clostridium difficile infection (CDI). The safety profile and potential therapeutic advantages of FMT for diseases associated with dysbiosis and immune dysfunction have led to many publications, mainly case series, and while many studies and reviews have been published on the u…
Concas, G., et al. (2022). "Twelve Months with COVID-19: What Gastroenterologists Need to Know." Dig Dis Sci 67(7): 2771-2791.
	Corona virus disease-19 (COVID-19) is the latest global pandemic. COVID-19 is mainly transmitted through respiratory droplets and, apart from respiratory symptoms, patients often present with gastrointestinal symptoms and liver involvement. Given the high percentage of COVID-19 patients that present with gastrointestinal symptoms (GIS), in this review, we report a practical up-to-date reference f…
Concas, G., et al. (2022). "Twelve Months with COVID-19: What Gastroenterologists Need to Know." Digestive Diseases and Sciences 67(7): 2771-2791.
	Corona virus disease-19 (COVID-19) is the latest global pandemic. COVID-19 is mainly transmitted through respiratory droplets and, apart from respiratory symptoms, patients often present with gastrointestinal symptoms and liver involvement. Given the high percentage of COVID-19 patients that present with gastrointestinal symptoms (GIS), in this review, we report a practical up-to-date reference f…
Concas, G., et al. (2022). "Twelve Months with COVID-19: What Gastroenterologists Need to Know." Digestive Diseases and Sciences 67(7): 2771-2791.
	Corona virus disease-19 (COVID-19) is the latest global pandemic. COVID-19 is mainly transmitted through respiratory droplets and, apart from respiratory symptoms, patients often present with gastrointestinal symptoms and liver involvement. Given the high percentage of COVID-19 patients that present with gastrointestinal symptoms (GIS), in this review, we report a practical up-to-date reference f…
Cook, L., et al. (2021). "Fecal Microbiota Transplantation for Recurrent Clostridioides difficile Infection Enhances Adaptive Immunity to C difficile Toxin B." Gastroenterology 160(6): 2155-2158.e2154.
Corriero, A., et al. (2022). "The central role of the gut in intensive care." Critical Care 26(1).
	Critically ill patients undergo early impairment of their gut microbiota (GM) due to routine antibiotic therapies and other environmental factors leading to intestinal dysbiosis. The GM establishes connections with the rest of the human body along several axes representing critical inter-organ crosstalks that, once disrupted, play a major role in the pathophysiology of numerous diseases and their…
Coryell, M. P., et al. (2021). "A method for detection of SARS-CoV-2 RNA in healthy human stool: a validation study." Lancet Microbe 2(6): e259-e266.
	BACKGROUND: Faecal shedding of SARS-CoV-2 has raised concerns about transmission through faecal microbiota transplantation procedures. Validation parameters of authorised tests for SARS-CoV-2 RNA detection in respiratory samples are described in product labelling, whereas the published methods for SARS-CoV-2 detection from faecal samples have not permitted a robust description of the assay parame…
Coryell, M. P., et al. (2021). "A method for detection of SARS-CoV-2 RNA in healthy human stool: a validation study." The Lancet Microbe 2(6): e259-e266.
	Background: Faecal shedding of SARS-CoV-2 has raised concerns about transmission through faecal microbiota transplantation procedures. Validation parameters of authorised tests for SARS-CoV-2 RNA detection in respiratory samples are described in product labelling, whereas the published methods for SARS-CoV-2 detection from faecal samples have not permitted a robust description of the assay parame…
Coryell, M. P., et al. (2021). "A method for detection of SARS-CoV-2 RNA in healthy human stool: a validation study." Lancet Microbe 2(6): E259-E266.
	Background Faecal shedding of SARS-CoV-2 has raised concerns about transmission through faecal microbiota transplantation procedures. Validation parameters of authorised tests for SARS-CoV-2 RNA detection in respiratory samples are described in product labelling, whereas the published methods for SARS-CoV-2 detection from faecal samples have not permitted a robust description of the assay paramet…
Cotter, J. M., et al. (2019). "An Infectious Diseases Perspective on Fecal Microbiota Transplantation for Clostridioides difficile Infection in Children." Journal of the Pediatric Infectious Diseases Society 8(6): 580-584.
	Fecal microbiota transplantation (FMT) is efficacious for treatment of recurrent Clostridioides difficile infections (rCDIs). Pediatric experience with FMT for rCDIs is increasing, particularly at large centers. While retrospective studies suggest that FMT is generally safe in the short term, particularly in immunocompetent patients and with rigorous donor screening, additional large prospective …
Cucinotta, D. (2023). "2022-Pros and Cons in General Internal Medicine and Geriatrics." Acta Biomedica 94(1).
Cunha, F. S., et al. (2022). "Molecular characterization of Cryptosporidium spp. obtained from fecal samples of immunosuppressed patients from Brazil." Revista da Sociedade Brasileira de Medicina Tropical 55.
	Background: Cryptosporidium spp. are pathogenic protozoans that play an important role in developing diseases in the elderly, children, and immunosuppressed individuals. Methods: The objective of this study was to detect and genetically characterize Cryptosporidium spp. in kidney transplanted patients (n = 97 samples; group 1) and immunosuppressed individuals from an outpatient clinic suspected o…
Cunha, M., et al. (2022). "Report from ‘ESCP 2021 Virtual’: the 16th Scientific and Annual Conference of the European Society of Coloproctology, 22–24 September 2021." Colorectal Disease 24(5): 652-656.
D. Goldenberg, S. and B. Merrick (2021). "The role of faecal microbiota transplantation: looking beyond Clostridioides difficile infection." Therapeutic Advances in Infectious Disease 8.
	Faecal microbiota transplantation (FMT) is the transfer of screened and minimally processed faecal material from a ‘healthy’ donor to ‘diseased’ recipient. It has an established role, and is recommended as a therapeutic strategy, in the management of recurrent Clostridioides difficile infection (CDI). Recognition that gut dysbiosis is associated with, and may contribute to, numerous disease state…
Dacey, D. P. and F. J. J. Chain (2020). "The Challenges of Microbial Control of Mosquito-Borne Diseases Due to the Gut Microbiome." Frontiers in Genetics 11.
	Mosquitoes are one of the deadliest animals on earth because of their ability to transmit a wide range of human pathogens. Traditional mosquito control methods use chemical insecticides, but with dwindling long-term effectiveness and negative effects on the environment, microbial forms of control have become common alternatives. The insecticide Bacillus thuringiensis subspecies israelensis (Bti) …
Dai, M., et al. (2019). "Rescue fecal microbiota transplantation for antibiotic-associated diarrhea in critically ill patients." Critical Care 23(1).
	Background : Antibiotic-associated diarrhea (AAD) is a risk factor for exacerbating the outcome of critically ill patients. Dysbiosis induced by the exposure to antibiotics reveals the potential therapeutic role of fecal microbiota transplantation (FMT) in these patients. Herein, we aimed to evaluate the safety and potential benefit of rescue FMT for AAD in critically ill patients. Methods: A ser…
Dai, W., et al. (2021). "Cervicovaginal Microbiome Factors in Clearance of Human Papillomavirus Infection." Frontiers in Oncology 11.
	Persistent high-risk human papillomavirus (hrHPV) infection is the highest risk to cervical cancer which is the fourth most common cancer in women worldwide. A growing body of literatures demonstrate the role of cervicovaginal microbiome (CVM) in hrHPV susceptibility and clearance, suggesting the promise of CVM-targeted interventions in protecting against or eliminating HPV infection. Nevertheles…
Dai, Z., et al. (2022). "Intestinal Microbiota: The Driving Force behind Advances in Cancer Immunotherapy." Cancers 14(19).
	In recent years, cancer immunotherapy has become a breakthrough method to solve solid tumors. It uses immune checkpoint inhibitors to interfere with tumor immune escape to coordinate anti-tumor therapy. However, immunotherapy has an individualized response rate. Moreover, immune-related adverse events and drug resistance are still urgent issues that need to be resolved, which may be attributed to…
Das, S., et al. (2022). "Intestinal Osteopontin Protects From Alcohol-induced Liver Injury by Preserving the Gut Microbiome and the Intestinal Barrier Function." Cellular and Molecular Gastroenterology and Hepatology 14(4): 813-839.
	Background & Aims: The gut-liver axis plays a key role in the pathogenesis of alcohol-associated liver disease (ALD). We demonstrated that Opn-/- develop worse ALD than wild-type (WT) mice; however, the role of intestinal osteopontin (OPN) in ALD remains unknown. We hypothesized that overexpression of OPN in intestinal epithelial cells (IECs) could ameliorate ALD by preserving the gut microbiome …
Davis, B. C. and J. S. Bajaj (2017). "The Human Gut Microbiome in Liver Diseases." Seminars in Liver Disease 37(2): 128-140.
	Recent advances in culture-independent laboratory techniques and bioinformatics have contributed to enriched characterizations of the gut microbiota and microbiome in chronic liver diseases such as alcoholic liver disease, nonalcoholic fatty liver disease, primary sclerosing cholangitis, primary biliary cholangitis, and cirrhosis. In this review, the authors focus on studies characterizing and mo…
de Almeida, V., et al. (2023). "Gut microbiota from patients with COVID-19 cause alterations in mice that resemble post-COVID symptoms." Gut Microbes 15(2): 22.
	Long-term sequelae of coronavirus disease (COVID)-19 are frequent and of major concern. Severe acute respiratory syndrome coronavirus 2 (SARS-CoV-2) infection affects the host gut microbiota, which is linked to disease severity in patients with COVID-19. Here, we report that the gut microbiota of post-COVID subjects had a remarkable predominance of Enterobacteriaceae strains with an antibiotic-re…
De, R. and S. Dutta (2022). "Role of the Microbiome in the Pathogenesis of COVID-19." Frontiers in cellular and infection microbiology 12.
	The ongoing pandemic coronavirus disease COVID-19 is caused by the highly contagious single-stranded RNA virus, SARS-coronavirus 2 (SARS-CoV-2), which has a high rate of evolution like other RNA viruses. The first genome sequences of SARS-CoV-2 were available in early 2020. Subsequent whole-genome sequencing revealed that the virus had accumulated several mutations in genes associated with viral …
de Stefano, M. C., et al. (2021). "The Italian National Faecal Microbiota Transplantation Program: a coordinated effort against Clostridioides difficile infection." Ann Ist Super Sanita 57(3): 239-243.
	Clostridioides (previously Clostridium) difficile infection (CDI) is a common cause of antibiotic-associated diarrhea, whose symptoms range from mild diarrhea to life-threatening pseudomembranous colitis. CDI is characterized by significant recurrence rate following initial resolution and recurrent C. difficile infection (rCDI) represents an onerous burden for the healthcare systems. Conventional…
de Stefano, M. C., et al. (2021). "The Italian national faecal microbiota transplantation program: A coordinated effort against Clostridioides difficile infection." Annali dell'Istituto Superiore di Sanita 57(3): 239-243.
	Clostridioides (previously Clostridium) difficile infection (CDI) is a common cause of antibiotic-associated diarrhea, whose symptoms range from mild diarrhea to life-threatening pseudomembranous colitis. CDI is characterized by significant recurrence rate following initial resolution and recurrent C. difficile infection (rCDI) represents an onerous burden for the healthcare systems. Conventional…
De Stefano, M. C., et al. (2021). "The Italian National Faecal Microbiota Transplantation Program: a coordinated effort against<i> Clostridioides difficile</i> infection." Annali Dell Istituto Superiore Di Sanita 57(3): 239-243.
	Clostridioides (previously Clostridium) difficile infection (CDI) is a common cause of antibiotic-associated diarrhea, whose symptoms range from mild diarrhea to life-threatening pseudomembranous colitis. CDI is characterized by significant recurrence rate following initial resolution and recurrent C. difficile infection (rCDI) represents an onerous burden for the healthcare systems. Conventional…
Degré, D., et al. (2020). "Alcoholic hepatitis: Towards an era of personalised management." United European Gastroenterology Journal 8(9): 995-1002.
	Alcoholic hepatitis should be suspected in every patient with excessive chronic alcohol consumption and recent onset of jaundice. Diagnosis of alcoholic hepatitis is based on clinical and laboratory findings, and confirmed by a liver biopsy when available. Several scores are available to assess severity and prognosis of alcoholic hepatitis. The 1-month mortality of patients with severe alcoholic …
Del Valle, J. P., et al. (2021). "Recurrence of Clostridium Difficile and Cytomegalovirus Infections in Patients with Ulcerative Colitis Who Undergo Ileal Pouch-Anal Anastomosis." Digestive Diseases and Sciences 66(12): 4441-4447.
	Background: Patients with ulcerative colitis (UC) are at increased risk for infections such as Clostridium difficile and cytomegalovirus (CMV) colitis due to chronic immunosuppression. These patients often undergo multiple surgeries putting them at risk for recurrence of the infection. However, rates of recurrence in this setting and outcomes are not well understood. Aim: The aim of this study is…
Delaune, V., et al. (2018). "Fecal microbiota transplantation: a promising strategy in preventing the progression of non-alcoholic steatohepatitis and improving the anti-cancer immune response." Expert Opinion on Biological Therapy 18(10): 1061-1071.
	Introduction: Non-alcoholic fatty liver disease (NAFLD) has the potential to progress to hepatocellular carcinoma (HCC). However, limited therapies are currently available for the treatment of advanced HCC, and one must strive to search for novel strategies. Areas covered: We provide insight on current knowledge related to gut microbiota and NAFLD, summarize the sequence linking obesity to HCC an…
Delong, K., et al. (2019). "Conceptual design of a universal donor screening approach for vaginal microbiota transplant." Frontiers in cellular and infection microbiology 9(AUG).
	The success of fecal microbiota transplant (FMT) in treating recurrent Clostridioides difficile infection has led to growing excitement about the potential of using transplanted human material as a therapy for a wide range of diseases and conditions related to microbial dysbiosis. We anticipate that the next frontier of microbiota transplantation will be vaginal microbiota transplant (VMT). The c…
Deng, L., et al. (2021). "GeGen QinLian decoction alleviate influenza virus infectious pneumonia through intestinal flora." Biomed Pharmacother 141: 111896.
	Influenza in humans is often accompanied by gastroenteritis-like symptoms. GeGen QinLian decoction (GQD), a Chinese herb formula, has been widely used to treat infectious diarrhea for centuries and has the effect of restoring intestinal flora. Studies have also reported that GQD were used to treat patients with influenza. However, whether regulating the intestinal flora is one of the ways GQD tre…
Deng, L., et al. (2021). "GeGen QinLian decoction alleviate influenza virus infectious pneumonia through intestinal flora." Biomedicine and Pharmacotherapy 141.
	Influenza in humans is often accompanied by gastroenteritis-like symptoms. GeGen QinLian decoction (GQD), a Chinese herb formula, has been widely used to treat infectious diarrhea for centuries and has the effect of restoring intestinal flora. Studies have also reported that GQD were used to treat patients with influenza. However, whether regulating the intestinal flora is one of the ways GQD tre…
Deng, L., et al. (2021). "GeGen QinLian decoction alleviate influenza virus infectious pneumonia through intestinal flora." Biomedicine & Pharmacotherapy 141: 12.
	Influenza in humans is often accompanied by gastroenteritis-like symptoms. GeGen QinLian decoction (GQD), a Chinese herb formula, has been widely used to treat infectious diarrhea for centuries and has the effect of restoring intestinal flora. Studies have also reported that GQD were used to treat patients with influenza. However, whether regulating the intestinal flora is one of the ways GQD tre…
Denny, J. E., et al. (2016). "Local and long-distance calling: Conversations between the gut microbiota and intra- and extra-gastrointestinal tract infections." Frontiers in cellular and infection microbiology 6(APR).
	Preservation of health from infectious diseases depends upon both mucosal and systemic immunity via the collaborative effort of innate and adaptive immune responses. The proficiency of host immunity stems from robust defense mechanisms-physical barriers and specialized immune cells-and a failure of these mechanisms leads to pathology. Intriguingly, immunocompetence to pathogens can be shaped by t…
Derosa, L., et al. (2022). "Intestinal Akkermansia muciniphila predicts clinical response to PD-1 blockade in patients with advanced non-small-cell lung cancer." Nature Medicine 28(2): 315-324.
	Aside from PD-L1 expression, biomarkers of response to immune checkpoint inhibitors (ICIs) in non-small-cell lung cancer (NSCLC) are needed. In a previous retrospective analysis, we documented that fecal Akkermansia muciniphila (Akk) was associated with clinical benefit of ICI in patients with NSCLC or kidney cancer. In the current study, we performed shotgun-metagenomics-based microbiome profili…
Desai, S. N. and A. L. Landay (2018). "HIV and aging: role of the microbiome." Curr Opin HIV AIDS 13(1): 22-27.
	PURPOSE OF REVIEW: The purpose of this article is to review age-associated alterations in microbiota composition, diversity and functional features in context of immune senescence, chronic inflammation and comorbidities associated with HIV infection. The overall goal is to assess whether modulating the microbiome will likely improve resilience of the immune system and augment return to health. RE…
Desai, S. N. and A. L. Landay (2018). "HIV and aging: Role of the microbiome." Current Opinion in HIV and AIDS 13(1): 22-27.
	Purpose of review The purpose of this article is to review age-Associated alterations in microbiota composition, diversity and functional features in context of immune senescence, chronic inflammation and comorbidities associated with HIV infection. The overall goal is to assess whether modulating the microbiome will likely improve resilience of the immune system and augment return to health. Rec…
Desai, S. N. and A. L. Landay (2018). "HIV and aging: role of the microbiome." Current Opinion in HIV and AIDS 13(1): 22-27.
	Purpose of review The purpose of this article is to review age-associated alterations in microbiota composition, diversity and functional features in context of immune senescence, chronic inflammation and comorbidities associated with HIV infection. The overall goal is to assess whether modulating the microbiome will likely improve resilience of the immune system and augment return to health. Rec…
Desselberger, U. (2018). "The Mammalian intestinal microbiome: Composition, interaction with the immune system, significance for vaccine efficacy, and potential for disease therapy." Pathogens 7(3).
	The mammalian gut is colonized by a large variety of microbes, collectively termed ‘the microbiome’. The gut microbiome undergoes rapid changes during the first few years of life and is highly variable in adulthood depending on various factors. With the gut being the largest organ of immune responses, the composition of the microbiome of the gut has been found to be correlated with qualitative an…
Di Bella, S., et al. (2015). "Fecal microbiota transplantation (FMT) for Clostridium difficile infection: focus on immunocompromised patients." J Infect Chemother 21(4): 230-237.
	Clostridium difficile infection (CDI) is an emerging problem worldwide associated with significant morbidity, mortality, recurrence rates and healthcare costs. Immunosuppressed patients, including HIV-seropositive individuals, solid organ transplant recipients, patients with malignancies, hematopoietic stem cell transplant recipients, and patients with inflammatory bowel disease are increasingly …
Di Bella, S., et al. (2015). "Fecal microbiota transplantation (FMT) for Clostridium difficile infection: Focus on immunocompromised patients." Journal of Infection and Chemotherapy 21(4): 230-237.
	Clostridium difficile infection (CDI) is an emerging problem worldwide associated with significant morbidity, mortality, recurrence rates and healthcare costs. Immunosuppressed patients, including HIV-seropositive individuals, solid organ transplant recipients, patients with malignancies, hematopoietic stem cell transplant recipients, and patients with inflammatory bowel disease are increasingly …
Di Bella, S., et al. (2015). "Fecal microbiota transplantation (FMT) for Clostridium difficile infection: Focus on immunocompromised patients." Journal of Infection and Chemotherapy 21(3-4): 230-237.
	Clostridium difficile infection (CDI) is an emerging problem worldwide associated with significant morbidity, mortality, recurrence rates and healthcare costs. Immunosuppressed patients, including HIV-seropositive individuals, solid organ transplant recipients, patients with malignancies, hematopoietic stem cell transplant recipients, and patients with inflammatory bowel disease are increasingly …
Di Pilato, V., et al. (2022). "Validation of Two Commercial Multiplex Real-Time PCR Assays for Detection of SARS-CoV-2 in Stool Donors for Fecal Microbiota Transplantation." Microorganisms 10(2).
	Recurrent infection by Clostridioides difficile has recently been treated by fecal microbiota transplantation (FMT). As viable SARS-CoV-2 was recovered from stool of asymptomatic individuals, the FMT procedure could be a potential risk of SARS-CoV-2 transmission, thus underlying the need to reliably detect SARS-CoV-2 in stool. Here, we performed a multicentric study to explore performances of two…
Di Pilato, V., et al. (2022). "Validation of Two Commercial Multiplex Real-Time PCR Assays for Detection of SARS-CoV-2 in Stool Donors for Fecal Microbiota Transplantation." Microorganisms 10(2).
	Recurrent infection by Clostridioides difficile has recently been treated by fecal microbiota transplantation (FMT). As viable SARS-CoV-2 was recovered from stool of asymptomatic individuals, the FMT procedure could be a potential risk of SARS-CoV-2 transmission, thus underlying the need to reliably detect SARS-CoV-2 in stool. Here, we performed a multicentric study to explore performances of two…
Di Pilato, V., et al. (2022). "Validation of Two Commercial Multiplex Real-Time PCR Assays for Detection of SARS-CoV-2 in Stool Donors for Fecal Microbiota Transplantation." Microorganisms 10(2): 11.
	Recurrent infection by Clostridioides difficile has recently been treated by fecal microbiota transplantation (FMT). As viable SARS-CoV-2 was recovered from stool of asymptomatic individuals, the FMT procedure could be a potential risk of SARS-CoV-2 transmission, thus underlying the need to reliably detect SARS-CoV-2 in stool. Here, we performed a multicentric study to explore performances of two…
Diamanti, A., et al. (2021). "Etiology and management of pediatric intestinal failure: Focus on the non-digestive causes." Nutrients 13(3): 1-18.
	Background: Intestinal failure (IF) is defined as reduction in functioning gut mass below the minimal amount necessary for adequate digestion and absorption. In most cases, IF results from intrinsic diseases of the gastrointestinal tract (digestive IF) (DIF); few cases arise from digestive vascular components, gut annexed (liver and pancreas) and extra-digestive organs or from systemic diseases (…
Ding, X., et al. (2019). "Long-Term Safety and Efficacy of Fecal Microbiota Transplant in Active Ulcerative Colitis." Drug Safety 42(7): 869-880.
	Introduction and objective: The therapeutic role of fecal microbiota transplantation in ulcerative colitis varies across different reports. This study aims to evaluate the long-term safety and efficacy of a strategy called step-up fecal microbiota transplantation for ulcerative colitis. Methods: Two clinical trials (NCT01790061, NCT02560727) for moderate-to-severe ulcerative colitis (Mayo score r…
Ding, X., et al. (2020). "Methodology, efficacy and safety of fecal microbiota transplantation in treating inflammatory bowel disease." Medicine in Microecology 6.
	Fecal microbiota transplantation (FMT), as an emerging therapy, can be used to treat microbiota related diseases. Progresses in donor screening, washed microbiota preparation, microbiota delivery routes, clinical administrative strategies, and long-term safety are moving FMT forward. Increasing clinical studies, especially those randomized controlled trials about ulcerative colitis and pilot real…
Dixit, K., et al. (2021). "Restoration of dysbiotic human gut microbiome for homeostasis." Life Sciences 278: 12.
	The human microbiome is a complex and dynamic ecosystem, and the imbalance of its microbial community structure from the normal state is termed dysbiosis. The dysbiotic gut microbiome has been proved to be related to several pathological conditions like Inflammatory Bowel Disease (IBD), Irritable Bowel Syndrome (IBS), Colorectal Cancer (CRC), etc., and several other extra-intestinal conditions li…
Donovan, C., et al. (2020). "The role of the microbiome and the NLRP3 inflammasome in the gut and lung." J Leukoc Biol 108(3): 925-935.
	The nucleotide-binding oligomerization domain (NOD)-like receptor (NLR) family, pyrin domain-containing protein 3 (NLRP3) inflammasome, is one of the most well-characterized inflammasomes, activated by pathogen-associated molecular patterns and damage-associated molecular patterns, including from commensal or pathogenic bacterial and viral infections. The NLRP3 inflammasome promotes inflammatory …
Donovan, C., et al. (2020). "The role of the microbiome and the NLRP3 inflammasome in the gut and lung." Journal of Leukocyte Biology 108(3): 925-935.
	The nucleotide-binding oligomerization domain (NOD)-like receptor (NLR) family, pyrin domain-containing protein 3 (NLRP3) inflammasome, is one of the most well-characterized inflammasomes, activated by pathogen-associated molecular patterns and damage-associated molecular patterns, including from commensal or pathogenic bacterial and viral infections. The NLRP3 inflammasome promotes inflammatory …
Drapkina, O. M., et al. (2023). "Clostridioides difficile infection: diagnosis, treatment, and prevention Clinical guidelines of the Russian Scientific Medical Society of Internal Medicine, the Gastroenterological Scientific Society of Russia, and the North-West Society of Gastroenterologists and Hepatologists." Eksperimental'naya i Klinicheskaya Gastroenterologiya/Experimental and Clinical Gastr…
	Clostridioides difficile infection (CDI) is the most common cause of antibiotic-associated diarrhea, and an important cause of nosocomial infection. Since the publication of the National Guidelines (2016, 2017), new data have been accumulated on the genetic structure and pathogenic properties of the most common causative agent of severe forms of antibiotic-associated diarrhea, which has led to th…
Drekonja, D., et al. (2015). "Fecal microbiota transplantation for clostridium difficile infection a systematic review." Annals of internal medicine 162(9): 630-638.
	Background: The role of fecal microbiota transplantation (FMT) for Clostridium difficile infection (CDI) is not well-known. Purpose: To assess the efficacy, comparative effectiveness, and harms of FMT for CDI. Data Sources: MEDLINE (1980 to January 2015), Cochrane Library, and ClinicalTrials.gov, followed by hand-searching references from systematic reviews and identified studies. Study Selection…
Drekonja, D. M., et al. (2021). "Microbiota or placebo after antimicrobial therapy for recurrent <i>Clostridioides difficile</i> at home: A clinical trial with novel home-based enrollment." Clinical Trials 18(5): 622-629.
	Introduction: Clostridiodes difficile infection is the leading cause of infectious diarrhea in the United States, with substantial morbidity and mortality. Recurrent infection is especially challenging, with each recurrence increasing the likelihood of a successive recurrence, leading to cycles of prolonged symptoms, frequent antimicrobial use, and decreased quality of life. Fecal microbiota tran…
Drekonja, D. M., et al. (2021). "Microbiota or placebo after antimicrobial therapy for recurrent Clostridioides difficile at home: A clinical trial with novel home-based enrollment." Clin Trials 18(5): 622-629.
	INTRODUCTION: Clostridiodes difficile infection is the leading cause of infectious diarrhea in the United States, with substantial morbidity and mortality. Recurrent infection is especially challenging, with each recurrence increasing the likelihood of a successive recurrence, leading to cycles of prolonged symptoms, frequent antimicrobial use, and decreased quality of life. Fecal microbiota tran…
Drekonja, D. M., et al. (2021). "Microbiota or placebo after antimicrobial therapy for recurrent Clostridioides difficile at home: A clinical trial with novel home-based enrollment." Clinical Trials 18(5): 622-629.
	Introduction: Clostridiodes difficile infection is the leading cause of infectious diarrhea in the United States, with substantial morbidity and mortality. Recurrent infection is especially challenging, with each recurrence increasing the likelihood of a successive recurrence, leading to cycles of prolonged symptoms, frequent antimicrobial use, and decreased quality of life. Fecal microbiota tran…
Du, B., et al. (2023). "The lung-gut crosstalk in respiratory and inflammatory bowel disease." Frontiers in cellular and infection microbiology 13.
	Both lung and gut belong to the common mucosal immune system (CMIS), with huge surface areas exposed to the external environment. They are the main defense organs against the invasion of pathogens and play a key role in innate and adaptive immunity. Recently, more and more evidence showed that stimulation of one organ can affect the other, as exemplified by intestinal complications during respira…
Du, W., et al. (2023). "Modulating gastrointestinal microbiota to alleviate diarrhea in calves." Frontiers in Microbiology 14.
	The calf stage is a critical period for the development of heifers. Newborn calves have low gastrointestinal barrier function and immunity before weaning, making them highly susceptible to infection by various intestinal pathogens. Diarrhea in calves poses a significant threat to the health of young ruminants and may cause serious economic losses to livestock farms. Antibiotics are commonly used …
Duhan, S., et al. (2023). "Fulminant Clostridioides difficile Colitis With SARS-CoV-2 Infection." Cureus 15(5): e38401.
	Clostridioides difficile (C. difficile)and coronavirus disease 2019 (COVID-19) infections can have overlapping symptoms. Recently, the association and outcomes of coinfection have been studied. We present the case of an 83-year-old lady with Parkinson's disease (PD) who was admitted with pneumonia secondary to severe acute respiratory syndrome coronavirus-2 (SARS-CoV-2) infection. She was treated…
Dumitru, I. M., et al. (2014). "Concomitant CMV and Clostridium difficile colitis in an immunocompetent patient treated with Ganciclovir and fecal transplantation." J Gastrointestin Liver Dis 23(2): 221-222.
Dumitru, I. M., et al. (2014). "Concomitant CMV and Clostridium difficile colitis in an immunocompetent patient treated with Ganciclovir and fecal transplantation." Journal of Gastrointestinal and Liver Diseases 23(2): 221-222.
Eggenhuizen, P. J., et al. (2020). "Treg enhancing therapies to treat autoimmune diseases." International Journal of Molecular Sciences 21(19): 1-18.
	Regulatory T cells (Tregs) are a small yet critical subset of CD4+ T cells, which have the role of maintaining immune homeostasis by, for example, regulating self-tolerance, tumor immunity, anti-microbial resistance, allergy and transplantation rejection. The suppressive mechanisms by which Tregs function are varied and pleiotropic. The ability of Tregs to maintain self-tolerance means they are c…
Elghannam, M. T., et al. (2023). "Oral microbiota and liver diseases." Clinical Nutrition ESPEN 54: 68-72.
	Gut microbiota plays a crucial role in our health and particularly liver diseases, including NAFLD, cirrhosis, and HCC. Oral microbiome and its role in health and disease represent an active field of research. Several lines of evidence have suggested that oral microbiota dysbiosis represents a major factor contributing to the occurrence and progression of many liver diseases. The human microbiome…
Elopre, L. and M. Rodriguez (2013). "Fecal microbiota therapy for recurrent Clostridium difficile infection in HIV-infected persons." Ann Intern Med 158(10): 779-780.
	We report 2 cases of successful use of fecal microbiota therapy (fecal transplant) for recurrent Clostridium difficile infection in HIV-infected individuals. Both patients had many recurrences despite antibiotic therapy and improved after receiving fecal microbiota from healthy donors. Recurrent Clostridium difficile infection (CDI) is a common and difficult to manage problem. The risk of recurre…
Elsayed, N. S., et al. (2022). "The gut microbiome molecular mimicry piece in the multiple sclerosis puzzle." Frontiers in Immunology 13.
	The etiological complexity of multiple sclerosis, an immune-mediated, neurodegenerative disease with multifactorial etiology is still elusive because of an incomplete understanding of the complex synergy between contributing factors such as genetic susceptibility and aberrant immune response. Recently, the disease phenotypes have also been shown to be associated with dysbiosis of the gut microbio…
Escudero-S?nchez, R., et al. (2021). "Real-life experience with fidaxomicin in Clostridioides difficile infection: a multicentre cohort study on 244 episodes." Infection 49(3): 475-482.
	The high cost of fidaxomicin has restricted its use despite the benefit of a lower Clostridioides difficile infection (CDI) recurrence rate at 4 weeks of follow-up. This short follow-up represents the main limitation of pivotal clinical trials of fidaxomicin, and some recent studies question its benefits over vancomycin. Moreover, the main risk factors of recurrence after treatment with fidaxomic…
Esmaeil Amini, M., et al. (2020). "Gut microbiome and multiple sclerosis: New insights and perspective." International Immunopharmacology 88.
	The human gastrointestinal microbiota, also known as the gut microbiota living in the human gastrointestinal tract, has been shown to have a significant impact on several human disorders including rheumatoid arthritis, diabetes, obesity, and multiple sclerosis (MS). MS is an inflammatory disease characterized by the destruction of the spinal cord and nerve cells in the brain due to an attack of i…
Esnaud, E., et al. (2020). "What you need to know about gastrointestinal graftversus- host disease." Hepato-Gastro et Oncologie Digestive 27(10): 1020-1029.
	Gastrointestinal acute Graft Versus Host Disease (GI-GVHD) is a complication of allogeneic hematopoietic stem cells transplantation, that usually occurs during the first 100 days after transplantation. Diarrhea is the main symptom, sometimes associated with abdominal pain, weight loss and asthenia. Classically, main risk factors are a patient-unrelated donor and HLA incompatibility. Pathophysiolo…
Estevinho, M. M. (2021). "Stools' donor recruitment, a challenge in pandemic times." United European Gastroenterology Journal 9(9): 993-994.
Faden, H. (2021). "Review and Commentary on the Importance of Bile Acids in the Life Cycle of Clostridioides difficile in Children and Adults." Journal of the Pediatric Infectious Diseases Society 10(5): 659-664.
	Clostridioides difficile, a spore-forming anaerobe, resides in the intestine. The life cycle of C. difficile illustrates an interdependent relationship between bile acids, commensal microbiota, and C. difficile. Primary bile acids are critical for the germination of C. difficile spores in the small intestine, while secondary bile acids serve as a counterbalance to inhibit the growth of the organi…
Fadlallah, S., et al. (2023). "The interplay between Epstein-Barr virus DNA and gut microbiota in the development of arthritis in a mouse model." Microbiol Spectr 11(5): e0204223.
	Epstein-Barr virus (EBV) DNA may influence the development of autoimmune diseases by increasing the production of proinflammatory cytokines. Such cytokines have been associated with inducing the dysbiosis of colonic microbiota, which, in turn, is a risk factor for autoimmune diseases such as rheumatoid arthritis (RA). Therefore, we investigated the role that EBV DNA may play in modulating the int…
Fan, L. D., et al. (2020). "Probiotics enhance the efficacy of fecal microbiota transplantation in severe acute liver injury." Zhonghua gan zang bing za zhi = Zhonghua ganzangbing zazhi = Chinese journal of hepatology 28(4): 345-350.
	??? ???????????????????????????????????? ??? ???BALB/c??40???????????10?????10?????????10????+??????10????????????????D-??????3.0 g/kg???????????????????????????+????????????????????????+??????1?/d??48 h??????????????????????????????????????????????????DNA??16S V3-V4??????????????????????????????????????????????????????????????????????????????????????????????t???16S V3-V4???????????Wilcoxon??? ??…
Fang, H., et al. (2021). "Long-term efficacy and safety of monotherapy with a single fresh fecal microbiota transplant for recurrent active ulcerative colitis: a prospective randomized pilot study." Microb Cell Fact 20(1): 18.
	BACKGROUND: To assess the long-term safety and efficacy of monotherapy with a single fresh fecal microbiota transplant (FMT) for recurrent ulcerative colitis (UC). RESULTS: Twenty-six eligible patients were enrolled, and 6 patients were excluded. Ultimately, 20 patients were randomized to the FMT group (n?=?10) and the control group (n?=?10); 80% were females (F/M?=?16/4), the mean age was 48?±?1…
Fang, H., et al. (2021). "Long-term efficacy and safety of monotherapy with a single fresh fecal microbiota transplant for recurrent active ulcerative colitis: a prospective randomized pilot study." Microbial Cell Factories 20(1).
	Background: To assess the long-term safety and efficacy of monotherapy with a single fresh fecal microbiota transplant (FMT) for recurrent ulcerative colitis (UC). Results: Twenty-six eligible patients were enrolled, and 6 patients were excluded. Ultimately, 20 patients were randomized to the FMT group (n = 10) and the control group (n = 10); 80% were females (F/M = 16/4), the mean age was 48 ± 1…
Fang, S., et al. (2016). "Successful treatment of chronic Pouchitis utilizing fecal microbiota transplantation (FMT): a case report." International Journal of Colorectal Disease 31(5): 1093-1094.
Farshbafnadi, M., et al. (2021). "The second brain: The connection between gut microbiota composition and multiple sclerosis." Journal of Neuroimmunology 360.
	Gut microbiota composition may affect the central nervous system (CNS) and immune function. Several studies have recently examined the possible link between gut microbiota composition and multiple sclerosis (MS) and its animal model, experimental autoimmune encephalomyelitis (EAE). Most of these studies agree that patients with MS suffer from dysbiosis. Moreover, an altered proportion of certain …
Fehily, S. R., et al. (2021). "Fecal microbiota transplantation therapy in Crohn's disease: Systematic review." Journal of Gastroenterology and Hepatology (Australia) 36(10): 2672-2686.
	Background: The gastrointestinal microbiota is the key antigenic drive in the inflammatory bowel diseases. Randomized controlled trials (RCTs) in ulcerative colitis have established fecal microbiota transplantation (FMT) as an effective therapy. We have conducted a systematic review to evaluate the efficacy of FMT in Crohn's disease. Methods: A systematic literature search was performed through t…
Feng, J., et al. (2021). "Standardized Nursing Procedures for Fecal Microbiota Transplantation via Upper Endoscopy." Gastroenterol Nurs 44(4): 227-232.
	Fecal microbiota transplantation is an emerging treatment option that lacks a standardized nursing procedure. In our department, fecal microbiota transplantation has been undertaken to treat chronic hepatitis B and inflammatory bowel diseases since 2015. The fecal microbiota transplantation process involves various nursing measures that are critical for the successful completion of the procedures…
Feng, J., et al. (2021). "Standardized Nursing Procedures for Fecal Microbiota Transplantation via Upper Endoscopy." Gastroenterology Nursing 44(4): 227-232.
	Fecal microbiota transplantation is an emerging treatment option that lacks a standardized nursing procedure. In our department, fecal microbiota transplantation has been undertaken to treat chronic hepatitis B and inflammatory bowel diseases since 2015. The fecal microbiota transplantation process involves various nursing measures that are critical for the successful completion of the procedures…
Feng, J., et al. (2021). "Standardized Nursing Procedures for Fecal Microbiota Transplantation via Upper Endoscopy." Gastroenterology Nursing 44(4): 227-232.
	Fecal microbiota transplantation is an emerging treatment option that lacks a standardized nursing procedure. In our department, fecal microbiota transplantation has been undertaken to treat chronic hepatitis B and inflammatory bowel diseases since 2015. The fecal microbiota transplantation process involves various nursing measures that are critical for the successful completion of the procedures…
Fenneman, A. C., et al. (2023). "Protocol for a double-blinded randomised controlled trial to assess the effect of faecal microbiota transplantations on thyroid reserve in patients with subclinical autoimmune hypothyroidism in the Netherlands: the IMITHOT trial." BMJ Open 13(9): e073971.
	BACKGROUND: Hashimoto's thyroiditis (HT) is a common endocrine autoimmune disease affecting roughly 5% of the general population and involves life-long treatment with levothyroxine, as no curative treatment yet exists. Over the past decade, the crosstalk between gut microbiota and the host immune system has been well-recognised, identifying the gut microbiome as an important factor in host health…
Fenneman, A. C., et al. (2023). "Protocol for a double-blinded randomised controlled trial to assess the effect of faecal microbiota transplantations on thyroid reserve in patients with subclinical autoimmune hypothyroidism in the Netherlands: The IMITHOT trial." BMJ Open 13(9).
	Background Hashimoto's thyroiditis (HT) is a common endocrine autoimmune disease affecting roughly 5% of the general population and involves life-long treatment with levothyroxine, as no curative treatment yet exists. Over the past decade, the crosstalk between gut microbiota and the host immune system has been well-recognised, identifying the gut microbiome as an important factor in host health …
Féray, C. and F. X. L?pez-Labrador (2019). "Is PD-1 blockade a potential therapy for HBV?" JHEP Reports 1(3): 142-144.
Fern?ndez, L., et al. (2020). "Developing diagnostic and therapeutic approaches to bacterial infections for a new era: Implications of globalization." Antibiotics 9(12): 1-15.
	In just a few months, the current coronavirus pandemic has exposed the need for a more global approach to human health. Indeed, the quick spread of infectious diseases and their unpredictable consequences, in terms of human lives and economic losses, will require a change in our strategy, both at the clinical and the research level. Ultimately, we should be ready to fight against infectious disea…
Fern?ndez, L., et al. (2020). "The Microbiota of the Human Mammary Ecosystem." Frontiers in cellular and infection microbiology 10.
	Human milk contains a dynamic and complex site-specific microbiome, which is not assembled in an aleatory way, formed by organized microbial consortia and networks. Presence of some genera, such as Staphylococcus, Streptococcus, Corynebacterium, Cutibacterium (formerly known as Propionibacterium), Lactobacillus, Lactococcus and Bifidobacterium, has been detected by both culture-dependent and cult…
Ferreira, E. D. O., et al. (2020). "Should We Be Worried About Clostridioides difficile During the SARS-CoV2 Pandemic?" Frontiers in Microbiology 11.
Ferrere, G., et al. (2017). "Fecal microbiota manipulation prevents dysbiosis and alcohol-induced liver injury in mice." J Hepatol 66(4): 806-815.
	BACKGROUND & AIMS: Alcoholic liver disease (ALD) is a leading cause of liver failure and mortality. In humans, severe alcoholic hepatitis is associated with key changes to intestinal microbiota (IM), which influences individual sensitivity to develop advanced ALD. We used the different susceptibility to ALD observed in two distinct animal facilities to test the efficiency of two complementary str…
Ferrere, G., et al. (2017). "Fecal microbiota manipulation prevents dysbiosis and alcohol-induced liver injury in mice." Journal of Hepatology 66(4): 806-815.
	Background & Aims Alcoholic liver disease (ALD) is a leading cause of liver failure and mortality. In humans, severe alcoholic hepatitis is associated with key changes to intestinal microbiota (IM), which influences individual sensitivity to develop advanced ALD. We used the different susceptibility to ALD observed in two distinct animal facilities to test the efficiency of two complementary stra…
Ferrere, G., et al. (2017). "Fecal microbiota manipulation prevents dysbiosis and alcohol-induced liver injury in mice." Journal of Hepatology 66(4): 806-815.
	Background & Aims: Alcoholic liver disease (ALD) is a leading cause of liver failure and mortality. In humans, severe alcoholic hepatitis is associated with key changes to intestinal microbiota (IM), which influences individual sensitivity to develop advanced ALD. We used the different susceptibility to ALD observed in two distinct animal facilities to test the efficiency of two complementary str…
Fetzer, C. (2019). "Fecal transplantation in puppies with parvovirus." Praktische Tierarzt 100(6): 562.
Finke, J. (2022). "Clostridioides difficile Infection: A Focused Guideline Update From the IDSA." American Family Physician 105(6): 675-677.
Fischer, D. D., et al. (2017). "Protein Malnutrition Alters Tryptophan and Angiotensin-Converting Enzyme 2 Homeostasis and Adaptive Immune Responses in Human Rotavirus-Infected Gnotobiotic Pigs with Human Infant Fecal Microbiota Transplant." Clin Vaccine Immunol 24(8).
	Malnutrition leads to increased morbidity and is evident in almost half of all deaths in children under the age of 5 years. Mortality due to rotavirus diarrhea is common in developing countries where malnutrition is prevalent; however, the relationship between malnutrition and rotavirus infection remains unclear. In this study, gnotobiotic pigs transplanted with the fecal microbiota of a healthy …
Fischer, D. D., et al. (2017). "Protein malnutrition alters tryptophan and angiotensin-converting enzyme 2 homeostasis and adaptive immune responses in human rotavirus-infected gnotobiotic pigs with human infant fecal microbiota transplant." Clinical and Vaccine Immunology 24(8).
	Malnutrition leads to increased morbidity and is evident in almost half of all deaths in children under the age of 5 years. Mortality due to rotavirus diarrhea is common in developing countries where malnutrition is prevalent; however, the relationship between malnutrition and rotavirus infection remains unclear. In this study, gnotobiotic pigs transplanted with the fecal microbiota of a healthy …
Fischer, D. D., et al. (2017). "Protein Malnutrition Alters Tryptophan and Angiotensin-Converting Enzyme 2 Homeostasis and Adaptive Immune Responses in Human Rotavirus-Infected Gnotobiotic Pigs with Human Infant Fecal Microbiota Transplant." Clinical and Vaccine Immunology 24(8): 12.
	Malnutrition leads to increased morbidity and is evident in almost half of all deaths in children under the age of 5 years. Mortality due to rotavirus diarrhea is common in developing countries where malnutrition is prevalent; however, the relationship between malnutrition and rotavirus infection remains unclear. In this study, gnotobiotic pigs transplanted with the fecal microbiota of a healthy …
Fischer, M., et al. (2016). "Fecal Microbiota Transplantation is Safe and Efficacious for Recurrent or Refractory Clostridium difficile Infection in Patients with Inflammatory Bowel Disease." Inflamm Bowel Dis 22(10): 2402-2409.
	BACKGROUND: New treatments are needed as Clostridium difficile infection (CDI) is becoming increasingly formidable. Fecal microbiota transplantation (FMT) has a 90% success rate in the treatment of recurrent CDI. However, evidence regarding its safety, efficacy, and effect on disease activity in patients with inflammatory bowel disease (IBD) is lacking. METHODS: This cohort study used data from 8…
Fischer, M., et al. (2016). "Fecal Microbiota Transplantation is Safe and Efficacious for Recurrent or Refractory Clostridium difficile Infection in Patients with Inflammatory Bowel Disease." Inflammatory Bowel Diseases 22(10): 2402-2409.
	Background: New treatments are needed as Clostridium difficile infection (CDI) is becoming increasingly formidable. Fecal microbiota transplantation (FMT) has a 90% success rate in the treatment of recurrent CDI. However, evidence regarding its safety, efficacy, and effect on disease activity in patients with inflammatory bowel disease (IBD) is lacking. Methods: This cohort study used data from 8…
Fischer, M., et al. (2016). "Fecal Microbiota Transplantation is Safe and Efficacious for Recurrent or Refractory <i>Clostridium difficile</i> Infection in Patients with Inflammatory Bowel Disease." Inflammatory Bowel Diseases 22(10): 2402-2409.
	Background:New treatments are needed as Clostridium difficile infection (CDI) is becoming increasingly formidable. Fecal microbiota transplantation (FMT) has a 90% success rate in the treatment of recurrent CDI. However, evidence regarding its safety, efficacy, and effect on disease activity in patients with inflammatory bowel disease (IBD) is lacking.Methods:This cohort study used data from 8 na…
Fitzgerald, K. T., et al. (2013). "Additional Observations and Notes on the Natural History of the Prairie Rattlesnake (<i>Crotalus viridis</i>) in Colorado." Topics in Companion Animal Medicine 28(4): 167-176.
	On account of their unique anatomy, physiology, natural history, ecology, and behavior, rattlesnakes make ideal subjects for a variety of different scientific disciplines. The prairie rattlesnake (Crotalus viridis) in Colorado was selected for investigation of its relationship to colonies of black-tailed prairie dogs (Cynomys ludovicianus) with regard to spatial ecology. A total of 31 snakes were…
Fitzgerald, K. T., et al. (2013). "Additional observations and notes on the natural history of the prairie rattlesnake (Crotalus viridis) in Colorado." Top Companion Anim Med 28(4): 167-176.
	On account of their unique anatomy, physiology, natural history, ecology, and behavior, rattlesnakes make ideal subjects for a variety of different scientific disciplines. The prairie rattlesnake (Crotalus viridis) in Colorado was selected for investigation of its relationship to colonies of black-tailed prairie dogs (Cynomys ludovicianus) with regard to spatial ecology. A total of 31 snakes were…
Fitzgerald, K. T., et al. (2013). "Additional observations and notes on the natural history of the prairie rattlesnake (Crotalus viridis) in Colorado." Topics in Companion Animal Medicine 28(4): 167-176.
	On account of their unique anatomy, physiology, natural history, ecology, and behavior, rattlesnakes make ideal subjects for a variety of different scientific disciplines. The prairie rattlesnake (Crotalus viridis) in Colorado was selected for investigation of its relationship to colonies of black-tailed prairie dogs (Cynomys ludovicianus) with regard to spatial ecology. A total of 31 snakes were…
Fitzgibbon, G. and K. H. G. Mills (2020). "The microbiota and immune-mediated diseases: Opportunities for therapeutic intervention." European Journal of Immunology 50(3): 326-337.
	A multitude of diverse microorganisms, termed the microbiota, reside in the gut, respiratory tract, skin, and genital tract of humans and other animals. Recent advances in metagenomic sequencing and bioinformatics have enabled detailed characterization of these vital microbial communities. Studies in animal models have uncovered vital previously unrecognized roles for the microbiota in normal fun…
Fobofou, S. A. and T. Savidge (2022). "Microbial metabolites: cause or consequence in gastrointestinal disease?" Am J Physiol Gastrointest Liver Physiol 322(6): G535-g552.
	Systems biology studies have established that changes in gastrointestinal microbiome composition and function can adversely impact host physiology. Notable diseases synonymously associated with dysbiosis include inflammatory bowel diseases, cancer, metabolic disorders, and opportunistic and recurrent pathogen infections. However, there is a scarcity of mechanistic data that advances our understan…
Fobofou, S. A. and T. Savidge (2022). "Microbial metabolites: Cause or consequence in gastrointestinal disease?" American Journal of Physiology - Gastrointestinal and Liver Physiology 322(6): G535-G552.
	Systems biology studies have established that changes in gastrointestinal microbiome composition and function can adversely impact host physiology. Notable diseases synonymously associated with dysbiosis include inflammatory bowel diseases, cancer, metabolic disorders, and opportunistic and recurrent pathogen infections. However, there is a scarcity of mechanistic data that advances our understan…
Folino, F., et al. (2020). "Upper respiratory tract microbiome and otitis media intertalk: Lessons from the literature." Journal of Clinical Medicine 9(9): 1-27.
	Otitis media (OM) is one of the most common diseases occurring during childhood. Microbiological investigations concerning this topic have been primarily focused on the four classical otopathogens (Streptococcus pneumoniae, Haemophilus influenzae, Moraxella catarrhalis and Streptococcus pyogenes) mainly because most of the studies have been conducted with culture-dependent methods. In recent year…
Fortman, D., et al. (2023). "Screening costs associated with donor selection for fecal microbiota transplantation for treatment of PD-1 refractory melanoma patients." Melanoma Research 33(2): 136-148.
	The gut microbiome acts as a tumor-extrinsic regulator of responses to immune-checkpoint inhibitors (ICIs) targeting PD-1 and CTLA-4 receptors. Primary resistance to anti-PD-1 ICI can be reversed via responder-derived fecal microbiota transplant (FMT) in patients with refractory melanoma. Efforts to create stool banks for FMT have proved difficult. Therefore, we aimed to establish a novel donor-s…
Fortman, D., et al. (2023). "Screening costs associated with donor selection for fecal microbiota transplantation for treatment of PD-1 refractory melanoma patients." Melanoma Research 33(2): 136-148.
	The gut microbiome acts as a tumor-extrinsic regulator of responses to immune-checkpoint inhibitors (ICIs) targeting PD-1 and CTLA-4 receptors. Primary resistance to anti-PD-1 ICI can be reversed via responder-derived fecal microbiota transplant (FMT) in patients with refractory melanoma. Efforts to create stool banks for FMT have proved difficult. Therefore, we aimed to establish a novel donor-s…
Fortman, D., et al. (2023). "Screening costs associated with donor selection for fecal microbiota transplantation for treatment of PD-1 refractory melanoma patients." Melanoma Res 33(2): 136-148.
	The gut microbiome acts as a tumor-extrinsic regulator of responses to immune-checkpoint inhibitors (ICIs) targeting PD-1 and CTLA-4 receptors. Primary resistance to anti-PD-1 ICI can be reversed via responder-derived fecal microbiota transplant (FMT) in patients with refractory melanoma. Efforts to create stool banks for FMT have proved difficult. Therefore, we aimed to establish a novel donor-s…
Freedberg, D. E. and J. A. Abrams (2013). "Recent therapeutic advances in gastroenterology and hepatology." Advances in Therapy 30(10): 855-857.
Friedland, R. P. and B. Haribabu (2020). "The role for the metagenome in the pathogenesis of COVID-19." EBioMedicine 61.
Fu, Y., et al. (2021). "Epidemiology of community-acquired and recurrent Clostridioides difficile infection." Therapeutic Advances in Gastroenterology 14.
	Clostridioides difficile infection is a leading cause of healthcare-associated infections with significant morbidity and mortality. For the past decade, the bulk of infection prevention and epidemiologic surveillance efforts have been directed toward mitigating hospital-acquired C. difficile. However, the incidence of community-associated infection is on the rise. Patients with community-associat…
Gallo, A., et al. (2016). "Modulation of microbiota as treatment for intestinal inflammatory disorders: An uptodate." World J Gastroenterol 22(32): 7186-7202.
	Alterations of intestinal microflora may significantly contribute to the pathogenesis of different inflammatory and autoimmune disorders. There is emerging interest on the role of selective modulation of microflora in inducing benefits in inflammatory intestinal disorders, by as probiotics, prebiotics, synbiotics, antibiotics, and fecal microbiota transplantation (FMT). To summarize recent eviden…
Gallo, A., et al. (2016). "Modulation of microbiota as treatment for intestinal inflammatory disorders: An uptodate." World Journal of Gastroenterology 22(32): 7186-7202.
	Alterations of intestinal microflora may significantly contribute to the pathogenesis of different inflammatory and autoimmune disorders. There is emerging interest on the role of selective modulation of microflora in inducing benefits in inflammatory intestinal disorders, by as probiotics, prebiotics, synbiotics, antibiotics, and fecal microbiota transplantation (FMT). To summarize recent eviden…
Gallo, A., et al. (2016). "Modulation of microbiota as treatment for intestinal inflammatory disorders: an uptodate." World Journal of Gastroenterology 22(32): 7186-7202.
	Alterations of intestinal microflora may significantly contribute to the pathogenesis of different inflammatory and autoimmune disorders. There is emerging interest on the role of selective modulation of microflora in inducing benefits in inflammatory intestinal disorders, by as probiotics, prebiotics, synbiotics, antibiotics, and fecal microbiota transplantation (FMT). To summarize recent eviden…
Galpérine, T., et al. (2023). "Cytomegalovirus in donors for fecal microbiota transplantation, the phantom menace?" PLoS One 18(6): e0287847.
	BACKGROUND: Fecal Microbiota Transplantation (FMT) has become the preferred treatment for recurrent Clostridioides difficile Infections (CDI). However, donor screening is a complex process that varies between countries. The primary objective of screening is to prevent the transfer of potential pathogens from the donor to the recipient via feces. Many guidelines recommend Cytomegalovirus (CMV) tes…
Galpérine, T., et al. (2023). "Cytomegalovirus in donors for fecal microbiota transplantation, the phantom menace?" PLoS One 18(6 June).
	Background Fecal Microbiota Transplantation (FMT) has become the preferred treatment for recurrent Clostridioides difficile Infections (CDI). However, donor screening is a complex process that varies between countries. The primary objective of screening is to prevent the transfer of potential pathogens from the donor to the recipient via feces. Many guidelines recommend Cytomegalovirus (CMV) test…
Galpérine, T., et al. (2023). "Cytomegalovirus in donors for fecal microbiota transplantation, the phantom menace?" PLoS One 18(6): 9.
	BackgroundFecal Microbiota Transplantation (FMT) has become the preferred treatment for recurrent Clostridioides difficile Infections (CDI). However, donor screening is a complex process that varies between countries. The primary objective of screening is to prevent the transfer of potential pathogens from the donor to the recipient via feces. Many guidelines recommend Cytomegalovirus (CMV) testi…
Gama, J. F. G., et al. (2022). "Animal models applied to acute-on-chronic liver failure: Are new models required to understand the human condition?" World Journal of Clinical Cases 10(9): 2687-2699.
	The liver is a multifaceted organ; its location and detoxifying function expose this organ to countless injuries. Acute-on-chronic failure liver (ACLF) is a severe syndrome that affects the liver due to acute decompensation in patients with chronic liver disease. An infection environment, ascites, increased liver enzymes and prothrombin time, encephalopathy and fast-evolving multiorgan failure, l…
Gang, J., et al. (2022). "Microbiota and COVID-19: Long-term and complex influencing factors." Front Microbiol 13: 963488.
	The coronavirus disease 2019 (COVID-19) is an infectious disease caused by severe acute respiratory syndrome coronavirus 2 (SARS-CoV-2). According to the World Health Organization statistics, more than 500 million individuals have been infected and more than 6 million deaths have resulted worldwide. Although COVID-19 mainly affects the respiratory system, considerable evidence shows that the dige…
Gang, J., et al. (2022). "Microbiota and COVID-19: Long-term and complex influencing factors." Frontiers in Microbiology 13.
	The coronavirus disease 2019 (COVID-19) is an infectious disease caused by severe acute respiratory syndrome coronavirus 2 (SARS-CoV-2). According to the World Health Organization statistics, more than 500 million individuals have been infected and more than 6 million deaths have resulted worldwide. Although COVID-19 mainly affects the respiratory system, considerable evidence shows that the dige…
Gang, J. Q., et al. (2022). "Microbiota and COVID-19: Long-term and complex influencing factors." Frontiers in Microbiology 13: 27.
	The coronavirus disease 2019 (COVID-19) is an infectious disease caused by severe acute respiratory syndrome coronavirus 2 (SARS-CoV-2). According to the World Health Organization statistics, more than 500 million individuals have been infected and more than 6 million deaths have resulted worldwide. Although COVID-19 mainly affects the respiratory system, considerable evidence shows that the dige…
Gao, B., et al. (2020). "Functional Microbiomics Reveals Alterations of the Gut Microbiome and Host Co-Metabolism in Patients With Alcoholic Hepatitis." Hepatology Communications 4(8): 1168-1182.
	Alcohol-related liver disease is a major public health burden, and the gut microbiota is an important contributor to disease pathogenesis. The aim of the present study is to characterize functional alterations of the gut microbiota and test their performance for short-term mortality prediction in patients with alcoholic hepatitis. We integrated shotgun metagenomics with untargeted metabolomics to…
Gao, B., et al. (2022). "Machine Learning Applied to Omics Datasets Predicts Mortality in Patients with Alcoholic Hepatitis." Metabolites 12(1).
	Alcoholic hepatitis is a major health care burden in the United States due to significant morbidity and mortality. Early identification of patients with alcoholic hepatitis at greatest risk of death is extremely important for proper treatments and interventions to be instituted. In this study, we used gradient boosting, random forest, support vector machine and logistic regression analysis of lab…
Gao, H., et al. (2019). "Role of intestinal flora - mediated immune response in chronic hepatitis B virus infection." Journal of Clinical Hepatology 35(11): 2565-2568.
	Hepatitis B virus (HBV)infection can cause acute or chronic liver injury. Chronic hepatitis B (CHB)- related liver cirrhosis and hepatocellular carcinoma usually lead to an increase in mortality,and their pathogenesis may be associated with immune response. Intes tinal flora plays an important role in host metabolism and immune regulation,and the studies on “gut - liver axis”and intestinal flora …
Gao, J., et al. (2023). "Effects of Intestinal Microorganisms on Influenza-Infected Mice with Antibiotic-Induced Intestinal Dysbiosis, through the TLR7 Signaling Pathway." Front Biosci (Landmark Ed) 28(3): 43.
	BACKGROUND: Stability of intestinal flora is not only important for maintaining stable immune functions; it is also a key immune channel communicating the interaction between lung and intestine. In this study, probiotics and fecal microbiota transplantation (FMT) were used to regulate influenza-infected mice with antibiotic-induced intestinal dysbiosis and the effects of intestinal microorganisms…
Gao, J., et al. (2023). "Effects of Intestinal Microorganisms on Influenza-Infected Mice with Antibiotic-Induced Intestinal Dysbiosis, through the TLR7 Signaling Pathway." Frontiers in Bioscience - Landmark 28(3).
	Background: Stability of intestinal flora is not only important for maintaining stable immune functions; it is also a key immune channel communicating the interaction between lung and intestine. In this study, probiotics and fecal microbiota transplantation (FMT) were used to regulate influenza-infected mice with antibiotic-induced intestinal dysbiosis and the effects of intestinal microorganisms…
Gao, J., et al. (2023). "Effects of Intestinal Microorganisms on Influenza-Infected Mice with Antibiotic-Induced Intestinal Dysbiosis, through the TLR7 Signaling Pathway." Frontiers in Bioscience-Landmark 28(3): 11.
	Background: Stability of intestinal flora is not only important for maintaining stable immune functions; it is also a key immune channel communicating the interaction between lung and intestine. In this study, probiotics and fecal microbiota transplantation (FMT) were used to regulate influenza-infected mice with antibiotic-induced intestinal dysbiosis and the effects of intestinal microorganisms…
Garbuzenko, D. V. (2022). "Pathophysiological Prerequisites and Therapeutic Potential of Fecal Microbiota Transplantation in Severe Alcoholic Hepatitis." Russian Archives of Internal Medicine 12(5): 352-362.
	Due to the high morbidity and mortality, the problem of severe alcoholic hepatitis has not lost its relevance to date. In the absence of specific therapy, the associated to him one-month survival rate is low, and mortality rates reach 30-50 %. Although the use of corticosteroids is a scientifically proven first-line treatment for severe alcoholic hepatitis, a short-term response is observed in ap…
Garbuzenko, D. V. (2022). "Principles of diagnosis and treatment of alcohol-induced liver fibrosis." Meditsinskiy Sovet 2022(7): 104-114.
	Alcohol-related liver diseases are one of the leading causes of death worldwide, primarily due to complications of liver cirrhosis (LC). Early detection of alcohol-induced liver fibrosis (LF) is a difficult task, since often alcoholic liver disease (ALD) is clinically manifested only at late stages. Given that not all alcoholic suffer from ALD, the widespread use of liver biopsy to verify the dia…
Garc?a-Contreras, R., et al. (2022). "Editorial: Alternatives to Combat Bacterial Infections." Frontiers in Microbiology 13.
Gardiner, B. J., et al. (2018). "A repeat offender: Recurrent extraintestinal Clostridium difficile infection following fecal microbiota transplantation." Anaerobe 51: 68-72.
	Extraintestinal infection with Clostridium difficile has been reported but remains uncommon. Treatment of this unusual complication is complex given the limitations of current therapeutic options. Here we report a novel case of recurrent extraintestinal C. difficile infection that occurred following fecal microbiota transplantation. Using whole genome sequencing, we confirmed recrudescence rather…
Gathe, J. C., et al. (2016). "Fecal Transplantation for Clostridium Difficile - "all Stool May Not Be Created Equal"." Journal of the International Association of Providers of AIDS Care 15(2): 107-108.
	Clostridium difficile is a gram-positive bacterium that is recognized as a causative organism of pseudomembranous enterocolitis. This infection has become a major public health challenge and is a source of considerable morbidity and mortality in those infected. We present a 62-year-old African American female with a long history of HIV infection, who presented with abdominal pain and continuous d…
Gathe, J. C., Jr., et al. (2016). "Fecal Transplantation for Clostridium Difficile-"All Stool May Not Be Created Equal"." J Int Assoc Provid AIDS Care 15(2): 107-108.
	Clostridium difficile is a gram-positive bacterium that is recognized as a causative organism of pseudomembranous enterocolitis. This infection has become a major public health challenge and is a source of considerable morbidity and mortality in those infected. We present a 62-year-old African American female with a long history of HIV infection, who presented with abdominal pain and continuous d…
Gedgaudas, R., et al. (2023). "Sterile Fecal Filtrate from a Healthy Donor Improves Microbial Diversity in Patients with Hepatic Encephalopathy." Journal of Gastrointestinal and Liver Diseases 32(3): 332-338.
	Background & Aims: Hepatic encephalopathy (HE) remains one of the most debilitating complications of liver cirrhosis. Changes in gut microbiome composition have been linked to liver diseases and its complications including HE. Recent randomized controlled trials showed fecal microbiota transplantation to be safe and effective in HE treatment. However, transferring unidentified live bacteria could…
Geng, S. T., et al. (2020). "Regulation of Gut Microbiota on Immune Reconstitution in Patients With Acquired Immunodeficiency Syndrome." Front Microbiol 11: 594820.
	Human immunodeficiency virus type 1 (HIV-1) infection of CD4(+) T cells in the gut plays an insidious role in acquired immunodeficiency syndrome (AIDS) pathogenesis. Host immune function is closely related to gut microbiota. Changes in the gut microbiota cause a different immune response. Previous studies revealed that HIV-1 infection caused changes in gut microbiota, which induced immune deficie…
Geng, S. T., et al. (2020). "Regulation of Gut Microbiota on Immune Reconstitution in Patients With Acquired Immunodeficiency Syndrome." Frontiers in Microbiology 11.
	Human immunodeficiency virus type 1 (HIV-1) infection of CD4+ T cells in the gut plays an insidious role in acquired immunodeficiency syndrome (AIDS) pathogenesis. Host immune function is closely related to gut microbiota. Changes in the gut microbiota cause a different immune response. Previous studies revealed that HIV-1 infection caused changes in gut microbiota, which induced immune deficienc…
Geng, S. T., et al. (2020). "Regulation of Gut Microbiota on Immune Reconstitution in Patients With Acquired Immunodeficiency Syndrome." Frontiers in Microbiology 11: 11.
	Human immunodeficiency virus type 1 (HIV-1) infection of CD4(+) T cells in the gut plays an insidious role in acquired immunodeficiency syndrome (AIDS) pathogenesis. Host immune function is closely related to gut microbiota. Changes in the gut microbiota cause a different immune response. Previous studies revealed that HIV-1 infection caused changes in gut microbiota, which induced immune deficie…
George, S., et al. (2022). "Bacterial Gut Microbiota and Infections During Early Childhood." Frontiers in Microbiology 12.
	Gut microbiota composition during the first years of life is variable, dynamic and influenced by both prenatal and postnatal factors, such as maternal antibiotics administered during labor, delivery mode, maternal diet, breastfeeding, and/or antibiotic consumption during infancy. Furthermore, the microbiota displays bidirectional interactions with infectious agents, either through direct microbio…
George, S., et al. (2021). "Bacterial Gut Microbiota and Infections During Early Childhood." Front Microbiol 12: 793050.
	Gut microbiota composition during the first years of life is variable, dynamic and influenced by both prenatal and postnatal factors, such as maternal antibiotics administered during labor, delivery mode, maternal diet, breastfeeding, and/or antibiotic consumption during infancy. Furthermore, the microbiota displays bidirectional interactions with infectious agents, either through direct microbio…
Gerding, D. N. and S. Johnson (2021). "Guideline Recommendations: Optimal Timing of Publication and Resulting Rate of Adoption." Clinical Infectious Diseases 72(11): 1950-1951.
German, M. N., et al. (2021). "Novel treatments for alcoholic hepatitis." Curr Opin Gastroenterol 37(3): 179-186.
	PURPOSE OF REVIEW: The current article aims to review the latest literature on updates in therapeutics for alcohol-associated liver disease (ALD), integration of treatment of alcohol use disorder (AUD) into the management of ALD, and the role of liver transplantation for alcoholic hepatitis. RECENT FINDINGS: ALD has recently become the most common indication for liver transplantation due to the i…
German, M. N., et al. (2021). "Novel treatments for alcoholic hepatitis." Current Opinion in Gastroenterology 37(3): 179-186.
	Purpose of reviewThe current article aims to review the latest literature on updates in therapeutics for alcohol-associated liver disease (ALD), integration of treatment of alcohol use disorder (AUD) into the management of ALD, and the role of liver transplantation for alcoholic hepatitis.Recent findingsALD has recently become the most common indication for liver transplantation due to the increa…
German, M. N., et al. (2021). "Novel treatments for alcoholic hepatitis." Current Opinion in Gastroenterology 37(3): 179-186.
	Purpose of review The current article aims to review the latest literature on updates in therapeutics for alcohol-associated liver disease (ALD), integration of treatment of alcohol use disorder (AUD) into the management of ALD, and the role of liver transplantation for alcoholic hepatitis. Recent findings ALD has recently become the most common indication for liver transplantation due to the inc…
Ghani, R., et al. (2022). "How to adapt an intestinal microbiota transplantation programme to reduce the risk of invasive multidrug-resistant infection." Clin Microbiol Infect 28(4): 502-512.
	BACKGROUND: Vulnerable patients with intestinal colonization of multidrug-resistant organisms (MDROs) are recognized to be at increased risk of invasive MDRO-driven infection. Intestinal microbiota transplantation (IMT, also called faecal microbiota transplant) is the transfer of healthy screened donor stool to an affected recipient, and recent interest has focused on its impact on the reduction …
Ghani, R., et al. (2022). "How to adapt an intestinal microbiota transplantation programme to reduce the risk of invasive multidrug-resistant infection." Clinical Microbiology and Infection 28(4): 502-512.
	Background: Vulnerable patients with intestinal colonization of multidrug-resistant organisms (MDROs) are recognized to be at increased risk of invasive MDRO-driven infection. Intestinal microbiota transplantation (IMT, also called faecal microbiota transplant) is the transfer of healthy screened donor stool to an affected recipient, and recent interest has focused on its impact on the reduction …
Ghimire, S., et al. (2020). "Identification of <i>Clostridioides difficile</i>-Inhibiting Gut Commensals Using Culturomics, Phenotyping, and Combinatorial Community Assembly." Msystems 5(1): 19.
	A major function of the gut microbiota is to provide colonization resistance, wherein pathogens are inhibited or suppressed below infectious levels. However, the fraction of gut microbiota required for colonization resistance remains unclear. We used culturomics to isolate a gut microbiota culture collection comprising 1,590 isolates belonging to 102 species. This culture collection represents 34…
Gholami, H., et al. (2023). "The Role of Microbiota-Derived Vitamins in Immune Homeostasis and Enhancing Cancer Immunotherapy." Cancers 15(4).
	Not all cancer patients who receive immunotherapy respond positively and emerging evidence suggests that the gut microbiota may be linked to treatment efficacy. Though mechanisms of microbial contributions to the immune response have been postulated, one likely function is the supply of basic co-factors to the host including selected vitamins. Bacteria, fungi, and plants can produce their own vit…
Giannos, P. and K. Prokopidis (2022). "Gut dysbiosis and long COVID-19: Feeling gutted." Journal of Medical Virology 94(7): 2917-2918.
Girolamo, F., et al. (2017). "Immunoregulatory effect of mast cells influenced by microbes in neurodegenerative diseases." Brain, Behavior, and Immunity 65: 68-89.
	When related to central nervous system (CNS) health and disease, brain mast cells (MCs) can be a source of either beneficial or deleterious signals acting on neural cells. We review the current state of knowledge about molecular interactions between MCs and glia in neurodegenerative diseases such as Multiple Sclerosis, Alzheimer's disease, Amyotrophic Lateral Sclerosis, Parkinson's disease, Epile…
Giuffrè, M., et al. (2020). "A story of liver and gut microbes: How does the intestinal flora affect liver disease? A review of the literature." American Journal of Physiology - Gastrointestinal and Liver Physiology 318(5): G889-G906.
	Each individual is endowed with a unique gut microbiota (GM) footprint that mediates numerous host-related physiological functions, such as nutrient metabolism, maintenance of the structural integrity of the gut mucosal barrier, immunomodulation, and protection against microbial pathogens. Because of increased scientific interest in the GM, its central role in the pathophysiology of many intestin…
Glibetic, N., et al. (2022). 2.29 - The Role of Microbiota in Gut Inflammation and Sepsis. Comprehensive Gut Microbiota. 2: 370-388.
	In healthy individuals, the microbiome and human gut are in homeostasis. Upon dysbiosis, disease and injury, homeostasis is disrupted, which can lead to inflammation and sepsis. In this review, we will focus on how the microbiome interacts with the gut epithelium, underlying vasculature and immune system to maintain homeostasis and how disruption leads to inflammatory bowel disease (IBD), type II…
Gok Yavuz, B., et al. (2023). "The Gut Microbiome as a Biomarker and Therapeutic Target in Hepatocellular Carcinoma." Cancers 15(19).
	The microbiome is pivotal in maintaining health and influencing disease by modulating essential inflammatory and immune responses. Hepatocellular carcinoma (HCC), ranking as the third most common cause of cancer-related fatalities globally, is influenced by the gut microbiome through bidirectional interactions between the gut and liver, as evidenced in both mouse models and human studies. Consequ…
Goldenberg, S. D., et al. (2018). "Comparison of Different Strategies for Providing Fecal Microbiota Transplantation to Treat Patients with Recurrent Clostridium difficile Infection in Two English Hospitals: A Review." Infectious Diseases and Therapy 7(1): 71-86.
	Fecal microbiota transplant (FMT) has emerged as a highly efficacious treatment for difficult cases of refractory and/or recurrent Clostridium difficile infection (CDI). There have been many well-conducted randomized controlled trials and thousands of patients reported in case series that describe success rates of approximately 90% following one or more FMT. Although the exact mechanisms of FMT h…
Gong, S., et al. (2021). "Gut microbiota accelerates cisplatin-induced acute liver injury associated with robust inflammation and oxidative stress in mice." Journal of Translational Medicine 19(1).
	Background: Gut microbiota has been reported to be disrupted by cisplatin, as well as to modulate chemotherapy toxicity. However, the precise role of intestinal microbiota in the pathogenesis of cisplatin hepatotoxicity remains unknown. Methods: We compared the composition and function of gut microbiota between mice treated with and without cisplatin using 16S rRNA gene sequencing and via metabol…
Goodman-Davis, R., et al. (2021). "Gut microbiota manipulation in foals—naturopathic diarrhea management, or unsubstantiated folly?" Pathogens 10(9).
	Diarrhea in foals is a problem of significant clinical and economic consequence, and there are good reasons to believe microbiota manipulation can play an important role in its management. However, given the dynamic development of the foal microbiota and its importance in health and disease, any prophylactic or therapeutic efforts to alter its composition should be evidence based. The few clinica…
Goodwin, G. (2020). "Type 1 Diabetes Mellitus and Celiac Disease: Distinct Autoimmune Disorders That Share Common Pathogenic Mechanisms." Hormone Research in Paediatrics 92(5): 285-292.
	Background: The relatively common co-occurrence of type 1 diabetes (T1D) and celiac disease (CD) suggests these disorders share common pathogenic etiologies. Summary: T1D and CD are strongly linked to closely related high-risk human lymphocyte antigens (HLA-DR-DQ). High-risk HLA molecules bind specific fragments of gluten or the islet self-antigen(s) and present these antigens to antigen-responsi…
G?rski, A., et al. (2020). "Sepsis, phages, and covid?19." Pathogens 9(10): 1-9.
	Phage therapy has emerged as a potential novel treatment of sepsis for which no decisive progress has been achieved thus far. Obviously, phages can help eradicate local bacterial infection and bacteremia that may occur in a syndrome. For example, phages may be helpful in correcting excessive inflammatory responses and aberrant immunity that occur in sepsis. Data from animal studies strongly sugge…
Gosens, R., et al. (2020). "Host-microbe cross-talk in the lung microenvironment: Implications for understanding and treating chronic lung disease." European Respiratory Journal 56(2).
	Chronic respiratory diseases are highly prevalent worldwide and will continue to rise in the foreseeable future. Despite intensive efforts over recent decades, the development of novel and effective therapeutic approaches has been slow. However, there is new and increasing evidence that communities of micro-organisms in our body, the human microbiome, are crucially involved in the development and…
Gougol, A., et al. (2021). "Alcoholic Hepatitis." Clinical Liver Disease 18(2): 90-95.
Gozalbo-Rovira, R., et al. (2021). "Microbiota Depletion Promotes Human Rotavirus Replication in an Adult Mouse Model." Biomedicines 9(7).
	Intestinal microbiota-virus-host interaction has emerged as a key factor in mediating enteric virus pathogenicity. With the aim of analyzing whether human gut bacteria improve the inefficient replication of human rotavirus in mice, we performed fecal microbiota transplant (FMT) with healthy infants as donors in antibiotic-treated mice. We showed that a simple antibiotic treatment, irrespective of…
Gozalbo-Rovira, R., et al. (2021). "Microbiota depletion promotes human rotavirus replication in an adult mouse model." Biomedicines 9(7).
	Intestinal microbiota-virus-host interaction has emerged as a key factor in mediating enteric virus pathogenicity. With the aim of analyzing whether human gut bacteria improve the inefficient replication of human rotavirus in mice, we performed fecal microbiota transplant (FMT) with healthy infants as donors in antibiotic-treated mice. We showed that a simple antibiotic treatment, irrespective of…
Gozalbo-Rovira, R., et al. (2021). "Microbiota Depletion Promotes Human Rotavirus Replication in an Adult Mouse Model." Biomedicines 9(7): 14.
	Intestinal microbiota-virus-host interaction has emerged as a key factor in mediating enteric virus pathogenicity. With the aim of analyzing whether human gut bacteria improve the inefficient replication of human rotavirus in mice, we performed fecal microbiota transplant (FMT) with healthy infants as donors in antibiotic-treated mice. We showed that a simple antibiotic treatment, irrespective of…
Grat, M., et al. (2016). "Profile of Gut Microbiota Associated With the Presence of Hepatocellular Cancer in Patients With Liver Cirrhosis." Transplantation Proceedings 48(5): 1687-1691.
	Background. Changes within the gut microbiota contribute to the progression of chronic liver diseases. According to the results of several studies performed in animal models, gut dysbiosis plays an important role in hepatocarcinogenesis. The aim of this study was to explore the characteristics of gut microbiota associated with the presence of hepatocellular cancer (HCC) in patients with cirrhosis…
Gr?t, M., et al. (2016). "Profile of Gut Microbiota Associated With the Presence of Hepatocellular Cancer in Patients With Liver Cirrhosis." Transplant Proc 48(5): 1687-1691.
	BACKGROUND: Changes within the gut microbiota contribute to the progression of chronic liver diseases. According to the results of several studies performed in animal models, gut dysbiosis plays an important role in hepatocarcinogenesis. The aim of this study was to explore the characteristics of gut microbiota associated with the presence of hepatocellular cancer (HCC) in patients with cirrhosis…
Gr?t, M., et al. (2016). "Profile of Gut Microbiota Associated With the Presence of Hepatocellular Cancer in Patients With Liver Cirrhosis." Transplantation Proceedings 48(5): 1687-1691.
	Background Changes within the gut microbiota contribute to the progression of chronic liver diseases. According to the results of several studies performed in animal models, gut dysbiosis plays an important role in hepatocarcinogenesis. The aim of this study was to explore the characteristics of gut microbiota associated with the presence of hepatocellular cancer (HCC) in patients with cirrhosis …
Gray, J. (2018). "Ten recent articles from the Journal of Hospital Infection that would not have been seen in Issue 1." Journal of Hospital Infection 100(1): 120-121.
Green, C. A., et al. (2020). "Screening faecal microbiota transplant donors for SARS-CoV-2 by molecular testing of stool is the safest way forward." Lancet Gastroenterol Hepatol 5(6): 531.
Green, C. A., et al. (2020). "Screening faecal microbiota transplant donors for SARS-CoV-2 by molecular testing of stool is the safest way forward." The Lancet Gastroenterology and Hepatology 5(6): 531.
Groenewegen, B., et al. (2023). "Fecal Microbiota Transplantation for Immune Checkpoint Inhibitor-Induced Colitis Is Safe and Contributes to Recovery: Two Case Reports." Journal of Immunotherapy 46(6): 216-220.
	Immune checkpoint inhibitors (ICIs) have improved the prognosis in multiple cancer types. However, ICIs can induce immune-related adverse events such as immune-mediated enterocolitis (IMC). The gut microbiota may be implicated in IMC development. Therefore, we investigated fecal microbiota transplantation (FMT) as a treatment option for 2 patients with metastatic cancer suffering from refractory …
Groenewegen, B., et al. (2022). "How to prepare stool banks for an appropriate response to the ongoing COVID-19 pandemic: Experiences in the Netherlands and a retrospective comparative cohort study for faecal microbiota transplantation." PLoS One 17(3): e0265426.
	BACKGROUND: Faecal microbiota transplantation (FMT) is an efficacious treatment for patients with recurrent Clostridioides difficile infections (rCDI). Stool banks facilitate FMT by providing screened faecal suspensions from highly selected healthy donors. Due to the ongoing coronavirus disease 2019 (COVID-19) pandemic and the potential risk of SARS coronavirus-2 (SARS-CoV-2) transmission via FMT…
Groenewegen, B., et al. (2022). "How to prepare stool banks for an appropriate response to the ongoing COVID- 19 pandemic: Experiences in the Netherlands and a retrospective comparative cohort study for faecal microbiota transplantation." PLoS One 17(3 March).
	Background Faecal microbiota transplantation (FMT) is an efficacious treatment for patients with recurrent Clostridioides difficile infections (rCDI). Stool banks facilitate FMT by providing screened faecal suspensions from highly selected healthy donors. Due to the ongoing coronavirus disease 2019 (COVID-19) pandemic and the potential risk of SARS coronavirus-2 (SARS-CoV-2) transmission via FMT,…
Groenewegen, B., et al. (2022). "How to prepare stool banks for an appropriate response to the ongoing COVID-19 pandemic: Experiences in the Netherlands and a retrospective comparative cohort study for faecal microbiota transplantation." PLoS One 17(3): 15.
	Background Faecal microbiota transplantation (FMT) is an efficacious treatment for patients with recurrent Clostridioides difficile infections (rCDI). Stool banks facilitate FMT by providing screened faecal suspensions from highly selected healthy donors. Due to the ongoing coronavirus disease 2019 (COVID-19) pandemic and the potential risk of SARS coronavirus-2 (SARS-CoV-2) transmission via FMT,…
Gulati, M., et al. (2021). "Fecal microbiota transplant: Latest addition to arsenal against recurrent clostridium difficile infection." Recent Advances in Anti-Infective Drug Discovery 16(1): 2-12.
	An infectious disease of the colon, recurrent Clostridium difficile infection (RCDI), is hitherto considered insurmountable leading to significant morbidi-ty and mortality. Gut dysbiosis, generally resulting from frequent use of antibi-otics, is considered to be responsible for the etiopathogenesis of RCDI. Ironical-ly, the conventional treatment strategies for the disease also include the use of…
Guo, Z., et al. (2022). "Research advances in intestinal flora and the development and prognosis of chronic hepatitis B." Journal of Clinical Hepatology 38(5): 1137-1142.
	Intestinal flora is closely associated with chronic hepatitis B (CHB). Recent studies have shown that the imbalance of intestinal flora is associated with the development, progression, and prognosis of CHB, and the environment of intestinal flora may also change with disease progression, suggesting that intestinal flora and CHB interact with each other. This article reviews the influence of intes…
Gupta, A., et al. (2022). "Dysbiosis of human microbiome and infectious diseases." Prog Mol Biol Transl Sci 192(1): 33-51.
	Since birth, the human body gets colonized by various communities of symbiotic or commensal microorganisms and they persist till the death of an individual. The human microbiome is comprised of the genomes of microorganisms such as viruses, archaea, eukaryotes, protozoa, and, most remarkably, bacteria. The development of "omics" technologies gave way to the Human Microbiome Project (HMP) which ai…
Gupta, A., et al. (2022). Dysbiosis of human microbiome and infectious diseases. Progress in molecular biology and translational science. 192: 33-51.
	Since birth, the human body gets colonized by various communities of symbiotic or commensal microorganisms and they persist till the death of an individual. The human microbiome is comprised of the genomes of microorganisms such as viruses, archaea, eukaryotes, protozoa, and, most remarkably, bacteria. The development of “omics” technologies gave way to the Human Microbiome Project (HMP) which ai…
Gupta, S., et al. (2021). "Fecal Microbiota Transplantation: The Evolving Risk Landscape." American Journal of Gastroenterology 116(4): 647-656.
	Fecal microbiota transplantation (FMT) has been recommended in clinical guidelines for the treatment of recurrent Clostridioides difficile infection (CDI). However, it is considered investigational by most regulatory agencies. As the adoption of FMT has increased from a small group of CDI experts alone to more widespread use, there has been a corresponding increase in concern regarding potential …
Guseo, A. (2012). "[The Parkinson puzzle]." Orvosi Hetilap 153(52): 2060-2069.
	Parkinson's disease is one of the most frequent progressive degenerative disorders with unknown origin of the nervous system. The commutation of the disease on Guam led to the discovery of a neurotoxin which was also found in other continents. This neurotoxin was identified in the common cyanobacteria (blue-green algae). Early clinical observations suggested some loose correlations with gastric a…
Gustot, T. and R. Jalan (2019). "Acute-on-chronic liver failure in patients with alcohol-related liver disease." J Hepatol 70(2): 319-327.
	The spectrum of alcohol-related liver diseases (ALD) includes steatosis, steatohepatitis, progressive liver fibrosis, and cirrhosis. Acute-on-chronic liver failure (ACLF) is a recently defined entity that occurs in patients with chronic liver diseases and is characterised by acute decompensation, organ failures and a high risk of short-term mortality. Active alcohol consumption, alcoholic hepatit…
Gustot, T. and R. Jalan (2019). "Acute-on-chronic liver failure in patients with alcohol-related liver disease." Journal of Hepatology 70(2): 319-327.
	The spectrum of alcohol-related liver diseases (ALD) includes steatosis, steatohepatitis, progressive liver fibrosis, and cirrhosis. Acute-on-chronic liver failure (ACLF) is a recently defined entity that occurs in patients with chronic liver diseases and is characterised by acute decompensation, organ failures and a high risk of short-term mortality. Active alcohol consumption, alcoholic hepatit…
Gweon, T. G., et al. (2022). "Clinical Practice Guidelines for Fecal Microbiota Transplantation in Korea." Journal of Neurogastroenterology and Motility 28(1): 28-42.
	Fecal microbiota transplantation (FMT) is a highly efficacious and safe modality for the treatment of recurrent or refractory Clostridioides difficile infection (CDI), with overall success rates of 90%. Thus, FMT has been widely used for 10 years. The incidence and clinical characteristics of CDI, the main indication for FMT, differ between countries. To date, several guidelines have been publish…
Haak, B. W., et al. (2018). "Impact of gut colonization with butyrate-producing microbiota on respiratory viral infection following allo-HCT." Blood 131(26): 2978-2986.
	Respiratory viral infections are frequent in patients undergoing allogeneic hematopoietic stem cell transplantation (allo-HCT) and can potentially progress to lower respiratory tract infection (LRTI). The intestinal microbiota contributes to resistance against viral and bacterial pathogens in the lung. However, whether intestinal microbiota composition and associated changes in microbe-derived me…
Haak, B. W., et al. (2018). "Impact of gut colonization with butyrate-producing microbiota on respiratory viral infection following allo-HCT." Blood 131(26): 2978-2986.
	Respiratory viral infections are frequent in patients undergoing allogeneic hematopoietic stem cell transplantation (allo-HCT) and can potentially progress to lower respiratory tract infection (LRTI). The intestinal microbiota contributes to resistance against viral and bacterial pathogens in the lung. However, whether intestinal microbiota composition and associated changes in microbe-derived me…
Haak, B. W., et al. (2018). "Impact of gut colonization with butyrate-producing microbiota on respiratory viral infection following allo-HCT." Blood 131(26): 2978-2986.
	Respiratory viral infections are frequent in patients undergoing allogeneic hematopoietic stem cell transplantation (allo-HCT) and can potentially progress to lower respiratory tract infection (LRTI). The intestinal microbiota contributes to resistance against viral and bacterial pathogens in the lung. However, whether intestinal microbiota composition and associated changes in microbe-derived me…
Haanen, J. (2020). "IOTECH in times of COVID-19." Immuno-Oncology and Technology 6: 1.
H?fner, S. (2020). "A tale of two microbes." Microbes and Infection 22(9): 389-391.
Hahn, A., et al. (2020). "Impact of Case Definitions on Efficacy Estimation in Clinical Trials-A Proof-of-Principle Based on Historical Examples." Antibiotics (Basel) 9(7).
	Efficacy estimations in clinical trials are based on case definitions. Commonly, they are a more or less complex set of conditions that have to be fulfilled in order to define a clinical case. In the simplest variant, such a case is identical with a single positive diagnostic test result. Frequently, however, case definitions are more complex. Further, their conditions often ignore the inherent l…
Hahn, A., et al. (2020). "Impact of Case Definitions on Efficacy Estimation in Clinical Trials-A Proof-of-Principle Based on Historical Examples." Antibiotics-Basel 9(7): 11.
	Efficacy estimations in clinical trials are based on case definitions. Commonly, they are a more or less complex set of conditions that have to be fulfilled in order to define a clinical case. In the simplest variant, such a case is identical with a single positive diagnostic test result. Frequently, however, case definitions are more complex. Further, their conditions often ignore the inherent l…
Hahn, A., et al. (2020). "Impact of case definitions on efficacy estimation in clinical trials—A proof-of-principle based on historical examples." Antibiotics 9(7): 1-10.
	Efficacy estimations in clinical trials are based on case definitions. Commonly, they are a more or less complex set of conditions that have to be fulfilled in order to define a clinical case. In the simplest variant, such a case is identical with a single positive diagnostic test result. Frequently, however, case definitions are more complex. Further, their conditions often ignore the inherent l…
Haifer, C., et al. (2022). "Lyophilised oral faecal microbiota transplantation for ulcerative colitis (LOTUS): a randomised, double-blind, placebo-controlled trial." Lancet Gastroenterol Hepatol 7(2): 141-151.
	BACKGROUND: Faecal microbiota transplantation (FMT) delivered via colonoscopic infusion or enemas have been shown to induce remission in a proportion of patients with active ulcerative colitis. Whether orally administered FMT is effective in ulcerative colitis is unknown. We aimed to assess the efficacy of oral lyophilised FMT for the treatment of active ulcerative colitis. METHODS: A double-blin…
Haifer, C., et al. (2022). "Lyophilised oral faecal microbiota transplantation for ulcerative colitis (LOTUS): a randomised, double-blind, placebo-controlled trial." The Lancet Gastroenterology and Hepatology 7(2): 141-151.
	Background: Faecal microbiota transplantation (FMT) delivered via colonoscopic infusion or enemas have been shown to induce remission in a proportion of patients with active ulcerative colitis. Whether orally administered FMT is effective in ulcerative colitis is unknown. We aimed to assess the efficacy of oral lyophilised FMT for the treatment of active ulcerative colitis. Methods: A double-blin…
Haifer, C., et al. (2022). "Lyophilised oral faecal microbiota transplantation for ulcerative colitis (LOTUS): a randomised, double-blind, placebo-controlled trial." Lancet Gastroenterology & Hepatology 7(2): 141-151.
	Background Faecal microbiota transplantation (FMT) delivered via colonoscopic infusion or enemas have been shown to induce remission in a proportion of patients with active ulcerative colitis. Whether orally administered FMT is effective in ulcerative colitis is unknown. We aimed to assess the efficacy of oral lyophilised FMT for the treatment of active ulcerative colitis. Methods A double-blind,…
Hajela, N., et al. (2015). "Gut microbiome, gut function, and probiotics: Implications for health." Indian Journal of Gastroenterology 34(2): 93-107.
	New insights from a rapidly developing field of research have ushered in a new era of understanding of the complexity of host-microbe interactions within the human body. The paradigm shift from culturing to metagenomics has provided an insight into the complex diversity of the microbial species that we harbor, revealing the fact that we are in fact more microbes than human cells. The largest cons…
Halaweish, H. F., et al. (2022). "Encapsulated Fecal Microbiota Transplantation: Development, Efficacy, and Clinical Application." Front Cell Infect Microbiol 12: 826114.
	Fecal microbiota transplantation (FMT) has been established as a highly restorative therapeutic approach for treating recurrent Clostridioides difficile infection (rCDI). Recently, the use of capsule-based fecal microbiota transplantation (cFMT) has been shown to be a clinically effective approach to restore intestinal microbiota composition. This convenient, oral delivery provides an easy route …
Halaweish, H. F., et al. (2022). "Encapsulated Fecal Microbiota Transplantation: Development, Efficacy, and Clinical Application." Frontiers in cellular and infection microbiology 12.
	Fecal microbiota transplantation (FMT) has been established as a highly restorative therapeutic approach for treating recurrent Clostridioides difficile infection (rCDI). Recently, the use of capsule-based fecal microbiota transplantation (cFMT) has been shown to be a clinically effective approach to restore intestinal microbiota composition. This convenient, oral delivery provides an easy route …
Halaweish, H. F., et al. (2022). "Encapsulated Fecal Microbiota Transplantation: Development, Efficacy, and Clinical Application." Frontiers in cellular and infection microbiology 12: 17.
	Fecal microbiota transplantation (FMT) has been established as a highly restorative therapeutic approach for treating recurrent Clostridioides difficile infection (rCDI). Recently, the use of capsule-based fecal microbiota transplantation (cFMT) has been shown to be a clinically effective approach to restore intestinal microbiota composition. This convenient, oral delivery provides an easy route …
Halkj?r, S. I., et al. (2018). "Faecal microbiota transplantation alters gut microbiota in patients with irritable bowel syndrome: Results from a randomised, double-blind placebo-controlled study." Gut 67(12): 2107-2115.
	Objective IBS is associated with an intestinal dysbiosis and faecal microbiota transplantation (FMT) has been hypothesised to have a positive effect in patients with IBS. We performed a randomised, double-blind placebo-controlled trial to investigate if FMT resulted in an altered gut microbiota and improvement in clinical outcome in patients with IBS. Design We performed this study in 52 adult pa…
Hamblin, H., et al. (2022). "Pre-Antibiotic Treatment Followed by Prolonged Repeated Faecal Microbiota Transplantation Improves Symptoms and Quality of Life in Patients with Irritable Bowel Syndrome: An Observational Australian Clinical Experience." Gastroenterology Research and Practice 2022.
	Background. The use of faecal microbiota transplantation (FMT) in irritable bowel syndrome (IBS) has frequently failed to induce long-term symptomatic improvement. The use of multiple FMT infusions is one proposed mechanism through which the efficacy of FMT can be amplified. Aims. To evaluate the safety and efficacy of a novel six-month FMT treatment protocol in IBS. Methods. Patients diagnosed w…
Handel, A. S., et al. (2021). "Metagenomic Next-Generation Sequencing (mNGS): SARS-CoV-2 as an Example of the Technology’s Potential Pediatric Infectious Disease Applications." Journal of the Pediatric Infectious Diseases Society 10: S69-S70.
	Metagenomic next-generation sequencing (mNGS) has emerged as a potentially powerful tool in clinical diagnosis, hospital epidemiology, microbial evolutionary biology, and studies of host-pathogen interaction. The SARS-CoV-2 pandemic provides a framework for demonstrating the applications of this technology in each of these areas. In this Supplement, we review applications of mNGS within the disci…
Hanks, C. R., et al. (2021). "Impact of anti-anaerobic antibiotic activity on graft-versus-host disease in allogeneic hematopoietic stem cell transplant (HSCT) recipients at an institution that utilizes antibiotic cycling." Transpl Infect Dis 23(4): e13676.
	BACKGROUND: At our institution, antibiotic cycling for febrile neutropenia is utilized to increase heterogeneity of antibiotic exposure in patients who have undergone an allogeneic hematopoietic stem cell transplantation (allo-HSCT). Development of acute graft-versus-host disease (aGVHD) has been associated with low diversity within stool microbiota. To date, discordant outcomes have been reporte…
Hanks, C. R., et al. (2021). "Impact of anti-anaerobic antibiotic activity on graft-versus-host disease in allogeneic hematopoietic stem cell transplant (HSCT) recipients at an institution that utilizes antibiotic cycling." Transplant Infectious Disease 23(4).
	Background: At our institution, antibiotic cycling for febrile neutropenia is utilized to increase heterogeneity of antibiotic exposure in patients who have undergone an allogeneic hematopoietic stem cell transplantation (allo-HSCT). Development of acute graft-versus-host disease (aGVHD) has been associated with low diversity within stool microbiota. To date, discordant outcomes have been reporte…
Hanks, C. R., et al. (2021). "Impact of anti-anaerobic antibiotic activity on graft-versus-host disease in allogeneic hematopoietic stem cell transplant (HSCT) recipients at an institution that utilizes antibiotic cycling." Transplant Infectious Disease: 8.
	Background At our institution, antibiotic cycling for febrile neutropenia is utilized to increase heterogeneity of antibiotic exposure in patients who have undergone an allogeneic hematopoietic stem cell transplantation (allo-HSCT). Development of acute graft-versus-host disease (aGVHD) has been associated with low diversity within stool microbiota. To date, discordant outcomes have been reported…
Hao, S. D., et al. (2023). "Fecal Microbiota Transplantation Research over the Past Decade: Current Status and Trends." Canadian Journal of Infectious Diseases & Medical Microbiology 2023: 18.
	Background. Fecal microbiota transplantation (FMT) is a current research hotspot, with a surge in the output of publications over the past decade. This study dedicates to the exploration of the research status and highlights significant themes and future trends in FMT research with the aid of bibliometric analysis. Methods. FMT publications from 2012 to 2021 were retrieved on August 12, 2022, usi…
Harkins, C. P., et al. (2020). "Manipulating the Human Microbiome to Manage Disease." Jama 323(4): 303-304.
Harkins, C. P., et al. (2020). "Manipulating the Human Microbiome to Manage Disease." JAMA - Journal of the American Medical Association 323(4): 303-304.
Haroun, E., et al. (2023). "Intestinal barrier functions in hematologic and oncologic diseases." Journal of Translational Medicine 21(1).
	The intestinal barrier is a complex structure that not only regulates the influx of luminal contents into the systemic circulation but is also involved in immune, microbial, and metabolic homeostasis. Evidence implicating disruption in intestinal barrier functions in the development of many systemic diseases, ranging from non-alcoholic steatohepatitis to autism, or systemic complications of intes…
Hartmann, P. (2022). "Editorial: The Microbiome in Hepatobiliary and Intestinal Disease." Frontiers in physiology 13.
Hashimoto, K. (2023). "Detrimental effects of COVID-19 in the brain and therapeutic options for long COVID: The role of Epstein-Barr virus and the gut-brain axis." Mol Psychiatry.
	The coronavirus disease 2019 (COVID-19) pandemic caused by severe acute respiratory syndrome coronavirus 2 (SARS-CoV-2) infection has resulted in a serious public health burden worldwide. In addition to respiratory, heart, and gastrointestinal symptoms, patients infected with SARS-CoV-2 experience a number of persistent neurological and psychiatric symptoms, known as long COVID or "brain fog". St…
Hashimoto, K. (2023). "Detrimental effects of COVID-19 in the brain and therapeutic options for long COVID: The role of Epstein-Barr virus and the gut-brain axis." Molecular Psychiatry: 9.
	The coronavirus disease 2019 (COVID-19) pandemic caused by severe acute respiratory syndrome coronavirus 2 (SARS-CoV-2) infection has resulted in a serious public health burden worldwide. In addition to respiratory, heart, and gastrointestinal symptoms, patients infected with SARS-CoV-2 experience a number of persistent neurological and psychiatric symptoms, known as long COVID or "brain fog". St…
Hashimoto, K. (2023). "Detrimental effects of COVID-19 in the brain and therapeutic options for long COVID: The role of Epstein–Barr virus and the gut–brain axis." Molecular Psychiatry.
	The coronavirus disease 2019 (COVID-19) pandemic caused by severe acute respiratory syndrome coronavirus 2 (SARS-CoV-2) infection has resulted in a serious public health burden worldwide. In addition to respiratory, heart, and gastrointestinal symptoms, patients infected with SARS-CoV-2 experience a number of persistent neurological and psychiatric symptoms, known as long COVID or “brain fog”. St…
Hasselblatt, P., et al. (2022). "Questions to consider when caring for patients with ulcerative colitis." Zeitschrift fur Gastroenterologie 61(6): 690-700.
	Although the management of patients with ulcerative colitis (UC) is well defined by national and international guidelines, there are many debates and open questions related to daily care of UC patients. Here, we aimed to review topics with high clinical relevance including therapy algorithms, potential biomarkers for disease prognosis and response to therapy, the role of interventions targeting t…
He, X., et al. (2021). "Faecalibacterium prausnitzii: A Next-Generation Probiotic in Gut Disease Improvement." Canadian Journal of Infectious Diseases and Medical Microbiology 2021.
	The researchers are paying more attention to the role of gut commensal bacteria in health development beyond the classical pathogens. It has been widely demonstrated that dysbiosis, which means the alternations of the gut microbial structure, is closely associated with development of intestinal chronic inflammation-related diseases such as inflammatory bowel disease (IBD), and even infectious dis…
He, X. Y., et al. (2021). "<i>Faecalibacterium prausnitzii</i>: A Next-Generation Probiotic in Gut Disease Improvement." Canadian Journal of Infectious Diseases & Medical Microbiology 2021: 10.
	The researchers are paying more attention to the role of gut commensal bacteria in health development beyond the classical pathogens. It has been widely demonstrated that dysbiosis, which means the alternations of the gut microbial structure, is closely associated with development of intestinal chronic inflammation-related diseases such as inflammatory bowel disease (IBD), and even infectious dis…
He, Z., et al. (2018). "Letter: effects of HCV eradication on cardiovascular diseases." Alimentary Pharmacology and Therapeutics 48(10): 1168-1169.
Hecker, M. T., et al. (2016). "Fecal microbiota transplantation by freeze-dried oral capsules for recurrent clostridium difficile infection." Open Forum Infectious Diseases 3(2).
Helmy, Y. A., et al. (2020). "The COVID-19 pandemic: A comprehensive review of taxonomy, genetics, epidemiology, diagnosis, treatment, and control." Journal of Clinical Medicine 9(4).
	A pneumonia outbreak with unknown etiology was reported in Wuhan, Hubei province, China, in December 2019, associated with the Huanan Seafood Wholesale Market. The causative agent of the outbreak was identified by the WHO as the severe acute respiratory syndrome coronavirus-2 (SARS-CoV-2), producing the disease named coronavirus disease-2019 (COVID-19). The virus is closely related (96.3%) to bat…
Henrot, C. and M. Kuksin (2019). "The intestinal virobiota, a new component in the interactions between the microbiota and the immune system." Medecine/Sciences 35(6-7): 578-580.
Henrot, C. and M. Kuksin (2019). "[The intestinal virobiota, a new component in the interactions between the microbiota and the immune system]." Med Sci (Paris) 35(6-7): 578-580.
Hensley-McBain, T., et al. (2016). "Effects of fecal microbial transplantation on microbiome and immunity in simian immunodeficiency virus-infected macaques." Journal of Virology 90(10): 4981-4989.
	An altered intestinal microbiome during chronic human immunodeficiency virus (HIV) infection is associated with mucosal dysfunction, inflammation, and disease progression. We performed a preclinical evaluation of the safety and efficacy of fecal microbiota transplantation (FMT) as a potential therapeutic in HIV-infected individuals. Antiretroviral-treated, chronically simian immunodeficiency viru…
Hensley-McBain, T., et al. (2016). "Effects of Fecal Microbial Transplantation on Microbiome and Immunity in Simian Immunodeficiency Virus-Infected Macaques." J Virol 90(10): 4981-4989.
	An altered intestinal microbiome during chronic human immunodeficiency virus (HIV) infection is associated with mucosal dysfunction, inflammation, and disease progression. We performed a preclinical evaluation of the safety and efficacy of fecal microbiota transplantation (FMT) as a potential therapeutic in HIV-infected individuals. Antiretroviral-treated, chronically simian immunodeficiency viru…
Hensley-McBain, T., et al. (2016). "Effects of Fecal Microbial Transplantation on Microbiome and Immunity in Simian Immunodeficiency Virus-Infected Macaques." Journal of Virology 90(10): 4981-4989.
	An altered intestinal microbiome during chronic human immunodeficiency virus (HIV) infection is associated with mucosal dysfunction, inflammation, and disease progression. We performed a preclinical evaluation of the safety and efficacy of fecal microbiota transplantation (FMT) as a potential therapeutic in HIV-infected individuals. Antiretroviral-treated, chronically simian immunodeficiency viru…
Hickner, J. (2020). "Managing amidst COVID-19 (and everything else that ails us)." Journal of Family Practice 69(6): 271+308.
Higgs, J. A., et al. (2022). "Human gut microbiome in human immunodeficiency virus and acquired immunodeficiency syndrome-related diseases: Clinically relevant observations." Clinical and Translational Discovery 2(2).
	The implications of recent discoveries pertaining to immune-mediated disease and the human gut microbiome are vast. In a symbiotic relationship, the immune system modulates the maintenance of host-microbe normobiosis, and the gut microbiome plays a critical role in developing and maintaining the host's innate and adaptive immune systems. The cutting edge of microbiome research and personalized me…
Hill, C. (2020). "Balancing the risks and rewards of live biotherapeutics." Nature Reviews Gastroenterology and Hepatology 17(3): 133-134.
Hocking, L., et al. (2023). "Improving care for patients with Clostridioides difficile infection: A clinical practice and healthcare systems perspective." Frontiers in Medicine 9.
	Introduction: Arriving at a C. difficile infection (CDI) diagnosis, treating patients and dealing with recurrences is not straightforward, but a comprehensive and well-rounded understanding of what is needed to improve patient care is lacking. This manuscript addresses the paucity of multidisciplinary perspectives that consider clinical practice related and healthcare system-related challenges to…
Hohmann, E. L. (2021). "Faecal microbiota transplantation: more screening for old and new pathogens." The Lancet Infectious Diseases 21(5): 587-589.
Hohmann, E. L., et al. (2014). "Case 25-2014: A 37-year-old man with ulcerative colitis and bloody diarrhea." New England Journal of Medicine 371(7): 668-675.
Hohmann, E. L., et al. (2014). "Case Records of the Massachusetts General Hospital. Case 25-2014. A 37-year-old man with ulcerative colitis and bloody diarrhea." N Engl J Med 371(7): 668-675.
	A 37-year-old man with ulcerative colitis was admitted to the hospital because of abdominal cramping, diarrhea, hematochezia, fever to a peak temperature of 38.8 °C, and drenching night sweats. Several weeks earlier, he had performed home fecal transplantation.
Holler, E. and D. Weber (2016). "Fit for cure? Microbiota and GVHD." Blood 128(16): 2004-2005.
	In this issue of Blood, Kakihana et al report for the first time successful and safe application of related fecal microbiota transplants (FMTs) via nasoduodenal tubes in a small series of patients suffering from steroid-resistant acute intestinal graft-versus-host disease (GVHD). In spite of concomitant cytomegalovirus and Aspergillus infections at the start of treatment, adverse effects were lim…
Hollingshead, C., et al. (2021). "Ethical Implications of the Fecal Microbiota Transplantation: Disclosure of a False-Positive HIV Test." Case Rep Infect Dis 2021: 6696542.
	Fecal microbiota transplantation (FMT) has gained popularity as an effective therapeutic option for Clostridioides difficile infection (CDI). Since its FDA recognition as a treatment modality for recurrent CDI in 2013, screening protocols for FMT donor stool have been in flux. However, extensive health questionnaires, in combination with serological and stool assays, have become mainstays in the …
Holmes, E., et al. (2015). "The promise of metabolic phenotyping in gastroenterology and hepatology." Nature Reviews Gastroenterology and Hepatology 12(8): 458-471.
	Disease risk and treatment response are determined, at the individual level, by a complex history of genetic and environmental interactions, including those with our endogenous microbiomes. Personalized health care requires a deep understanding of patient biology that can now be measured using a range of '-omics' technologies. Patient stratification involves the identification of genetic and/or p…
Holmes, M. (2020). "A quarterly round-up of the most important regulatory developments in Europe, USA and the rest of the world." GMP Review 19(3): 18-26.
Hong, M., et al. (2023). "A comprehensive perspective on the interaction between gut microbiota and COVID-19 vaccines." Gut Microbes 15(1).
	The efficacy of COVID-19 vaccines varies between individuals and populations, and the reasons for this are still not fully understood. Recent clinical studies and animal models have indicated that the gut microbiota may influence the immunogenicity of the vaccine and, thus, its effectiveness. This suggests that there is a bidirectional relationship between the gut microbiota and the COVID-19 vacc…
Hong, M. K., et al. (2021). "Oridonin Alters Hepatic Urea Cycle via Gut Microbiota and Protects against Acetaminophen-Induced Liver Injury." Oxidative Medicine and Cellular Longevity 2021.
	Acetaminophen (APAP) hepatotoxicity is the leading cause of acute liver failure in the western world. Oridonin (OD), which is the major active ingredient of the traditional Chinese medicine Rabdosia rubescens, reportedly exerts anti-inflammatory and antioxidative effects. Here, we first find that OD protects against APAP-induced hepatotoxicity. The results of hepatic tissue-associated RNA-seq and…
Hourigan, S. K., et al. (2021). "Updates and Challenges in Fecal Microbiota Transplantation for <i>Clostridioides difficile</i> Infection in Children." Journal of Pediatric Gastroenterology and Nutrition 73(4): 430-432.
	Fecal microbiota transplantation (FMT) is currently the most effective but loosely regulated therapy, for recurrent Clostridioides difficile infection (rCDI) in pediatrics. Over the last 2 years, there have been mounting challenges in the ability to provide FMT to pediatric patients. Firstly, an Food and Drug Administration (FDA) safety alert in 2019 reported transmission of a multidrug resistant…
Hourigan, S. K., et al. (2021). "Updates and Challenges in Fecal Microbiota Transplantation for Clostridioides difficile Infection in Children." J Pediatr Gastroenterol Nutr 73(4): 430-432.
	Fecal microbiota transplantation (FMT) is currently the most effective but loosely regulated therapy, for recurrent Clostridioides difficile infection (rCDI) in pediatrics. Over the last 2 years, there have been mounting challenges in the ability to provide FMT to pediatric patients. Firstly, an Food and Drug Administration (FDA) safety alert in 2019 reported transmission of a multidrug resistant…
Hourigan, S. K., et al. (2021). "Updates and Challenges in Fecal Microbiota Transplantation for Clostridioides difficile Infection in Children." Journal of Pediatric Gastroenterology and Nutrition 73(4): 430-432.
	Fecal microbiota transplantation (FMT) is currently the most effective but loosely regulated therapy, for recurrent Clostridioides difficile infection (rCDI) in pediatrics. Over the last 2 years, there have been mounting challenges in the ability to provide FMT to pediatric patients. Firstly, an Food and Drug Administration (FDA) safety alert in 2019 reported transmission of a multidrug resistant…
Hoyles, L., et al. (2018). "Molecular phenomics and metagenomics of hepatic steatosis in non-diabetic obese women." Nature Medicine 24(7): 1070-1080.
	Hepatic steatosis is a multifactorial condition that is often observed in obese patients and is a prelude to non-alcoholic fatty liver disease. Here, we combine shotgun sequencing of fecal metagenomes with molecular phenomics (hepatic transcriptome and plasma and urine metabolomes) in two well-characterized cohorts of morbidly obese women recruited to the FLORINASH study. We reveal molecular netw…
Hsu, C. L., et al. (2021). "Intestinal virome and therapeutic potential of bacteriophages in liver disease." Journal of Hepatology 75(6): 1465-1475.
	Humans harbour a large quantity of microbes in the intestinal tract and have evolved symbiotic relationships with many of them. However, several specific bacterial pathobionts are associated with liver disease pathogenesis. Although bacteriophages (phages) and eukaryotic viruses (collectively known as “the virome”) outnumber bacteria and fungi in the intestine, little is known about the intestina…
Hsu, C. L., et al. (2023). "Differences in Bacterial Translocation and Liver Injury in Ethanol Versus Diet-Induced Liver Disease." Digestive Diseases and Sciences 68(7): 3059-3069.
	Background: Alcohol-associated liver disease (ALD) and non-alcoholic fatty liver disease (NAFLD)/non-alcoholic steatohepatitis (NASH) are two of the most common etiologies of chronic liver disease worldwide. Changes in intestinal permeability and increased gut microbial translocation have been posited as important contributors to inflammation in both ALD and NAFLD. However, gut microbial transloc…
Hsu, P. S. and D. E. Campbell (2016). "A bug's view of allergic airways disease." Paediatric Respiratory Reviews 19: 69-74.
	The increase in allergic airways disease has been linked to modern urbanization and lifestyle. Recent evidence suggests that the associated reduction in microbial exposure, reduction in dietary fibre intake and increased antibiotic use may cause early dysbiosis in infancy, which predisposes to immune dysregulation and allergic airways disease later in life. This implies that there may be a window…
Hu, C., et al. (2023). "Gut microbiota-derived short-chain fatty acids regulate group 3 innate lymphoid cells in HCC." Hepatology 77(1): 48-64.
	Background and Aims: Type 3 innate lymphoid cells (ILC3s) are essential for host defense against infection and tissue homeostasis. However, their role in the development of HCC has not been adequately confirmed. In this study, we investigated the immunomodulatory role of short-chain fatty acids (SCFAs) derived from intestinal microbiota in ILC3 regulation. Approach and Results: We report that Lac…
Hu, J., et al. (2018). "Standardized preparation for fecal microbiota transplantation in pigs." Frontiers in Microbiology 9(JUN).
	The intestine of pigs harbors a mass of microorganisms which are essential for intestinal homeostasis and host health. Intestinal microbial disorders induce enteric inflammation and metabolic dysfunction, thereby causing adverse effects on the growth and health of pigs. In the human medicine, fecal microbiota transplantation (FMT), which engrafts the fecal microbiota from a healthy donor into a p…
Hu, W., et al. (2023). "Pectin in Metabolic Liver Disease." Nutrients 15(1).
	Alterations in the composition of the gut microbiota (dysbiosis) are observed in nutritional liver diseases, including non-alcoholic fatty liver disease (NAFLD) and alcoholic liver disease (ALD) and have been shown to be associated with the severity of both. Editing the composition of the microbiota by fecal microbiota transfer or by application of probiotics or prebiotics/fiber in rodent models …
Huang, C., et al. (2022). "Fecal microbiota transplantation versus glucocorticoids for the induction of remission in mild to moderate ulcerative colitis." Journal of Translational Medicine 20(1).
	Objective: To compare efficacy and safety of fecal microbiota transplantation (FMT) with glucocorticoid as induction therapy in ulcerative colitis (UC). Methods: The patients with active mild to moderate UC were recruited into the single-center, prospective cohort study. The patients were treated with either FMT (FMT group) or glucocorticoids (GCs group). Patients received FMT administration for …
Huang, C., et al. (2022). "Ulcerative Colitis in Response to Fecal Microbiota Transplantation via Modulation of Gut Microbiota and Th17/Treg Cell Balance." Cells 11(11).
	Background: Fecal microbiota transplantation (FMT) may contribute to disease remission in ulcerative colitis (UC). We studied the microbiota change and its regulation on T cells after FMT. Methods: Patients with mild to moderately active UC were included to receive FMT. The intestinal histopathological changes and barrier function were evaluated. The fecal samples of donors and patients were anal…
Huang, J. F., et al. (2020). "Gut microbiota protects from triptolide-induced hepatotoxicity: Key role of propionate and its downstream signalling events." Pharmacological Research 155.
	As a potential drug for treating inflammatory, autoimmune diseases and cancers, triptolide (TP) is greatly limited in clinical practice due to its severe toxicity, particularly for liver injury. Recently, metabolic homeostasis was vitally linked to drug-induced liver injury and gut microbiota was established to play an important role. In this study, we aimed to investigate the functions of gut mi…
Huang, L., et al. (2023). "The role of the microbiota in glaucoma." Mol Aspects Med 94: 101221.
	Glaucoma is a common irreversible vision loss disorder because of the gradual loss of retinal ganglion cells (RGCs) and the optic nerve axons. Major risk factors include elder age and high intraocular pressure (IOP). However, high IOP is neither necessary nor sufficient to cause glaucoma. Some non-IOP signaling cascades can mediate RGC degeneration. In addition, gender, diet, obesity, depression,…
Huang, L., et al. (2023). "The role of the microbiota in glaucoma." Molecular Aspects of Medicine 94.
	Glaucoma is a common irreversible vision loss disorder because of the gradual loss of retinal ganglion cells (RGCs) and the optic nerve axons. Major risk factors include elder age and high intraocular pressure (IOP). However, high IOP is neither necessary nor sufficient to cause glaucoma. Some non-IOP signaling cascades can mediate RGC degeneration. In addition, gender, diet, obesity, depression,…
Hughes, R. L., et al. (2023). "Methods in Nutrition & Gut Microbiome Research: An American Society for Nutrition Satellite Session 13 October 2022." Nutrients 15(11): 18.
	The microbial cells colonizing the human body form an ecosystem that is integral to the regulation and maintenance of human health. Elucidation of specific associations between the human microbiome and health outcomes is facilitating the development of microbiome-targeted recommendations and treatments (e.g., fecal microbiota transplant; pre-, pro-, and post-biotics) to help prevent and treat dis…
Hui, W. and L. Wei (2023). Treatment of Hepatitis E. Advances in Experimental Medicine and Biology. 1417: 215-226.
	Hepatitis E virus (HEV) infections are the most common cause of acute hepatitis, but they can also take a chronic course. There is no specific therapy for acute hepatitis, and current treatment is supportive. Choosing ribavirin as the first-line therapy for chronic HEV is advisable, especially immunosuppressed individuals. Moreover, ribavirin therapy in the acute phase of infection provides major…
Hung, Y. P., et al. (2021). "The potential of probiotics to eradicate gut carriage of pathogenic or antimicrobial-resistant enterobacterales." Antibiotics 10(9).
	Probiotic supplements have been used to decrease the gut carriage of antimicrobial-resistant Enterobacterales through changes in the microbiota and metabolomes, nutrition competition, and the secretion of antimicrobial proteins. Many probiotics have shown Enterobacterales-inhibiting effects ex vivo and in vivo. In livestock, probiotics have been widely used to eradicate colon or environmental ant…
Hurych, J., et al. (2022). "Protocol for faecal microbiota transplantation in irritable bowel syndrome: The MISCEAT study - A randomised, double-blind cross-over study using mixed microbiota from healthy donors." BMJ Open 12(6).
	Introduction Several studies have demonstrated dysbiosis in irritable bowel syndrome (IBS). Therefore, faecal microbiota transplantation, whose effect and safety have been proven in Clostridioides difficile infections, may hold promise in other conditions, including IBS. Our study will examine the effectiveness of stool transfer with artificially increased microbial diversity in IBS treatment. Me…
Hussain, I., et al. (2021). "Role of Gut Microbiome in COVID-19: An Insight Into Pathogenesis and Therapeutic Potential." Frontiers in Immunology 12.
	Coronavirus disease 2019 (COVID-19), caused by the severe acute respiratory syndrome coronavirus 2 (SARS-CoV-2), resulted in an unprecedented global crisis. Although primarily a respiratory illness, dysregulated immune responses may lead to multi-organ dysfunction. Prior data showed that the resident microbial communities of gastrointestinal and respiratory tracts act as modulators of local and s…
Hussien, A., et al. (2023). "Influence of Bacillus subtilis and Bacillus licheniformis Probiotic Supplementation via the Drinking Water on Performance and Gut Health of Broiler Chickens." Journal of Advanced Veterinary Research 13(1): 94-102.
	The experimental trial was carried out to evaluate the impact of a mixture of Bacillus subtilis and Bacillus licheniformis probiotic supplementation via the drinking water (AVI-GROW®) on growth performance, carcass traits, gut microbiome, intestinal histomorphology, blood biochemical indices, and litter quality of broiler chickens. A total of 480 one-day-old Ross 308 broiler chicks (as hatch) wer…
Ianiro, G., et al. (2020). "Maintaining standard volumes, efficacy and safety, of fecal microbiota transplantation for <i>C</i>. <i>difficile</i> infection during the COVID-19 pandemic: A prospective cohort study." Digestive and Liver Disease 52(12): 1390-1395.
	Background: Fecal microbiota transplantation (FMT) can be a life-saving treatment against recurrent Clostridioides difficile infection (CDI). It is therefore necessary to maintain this procedure available for these patients during the COVID-19 pandemic while keeping high efficacy and safety standards. Aims: To report outcomes of a FMT service that has adapted its operational workflow during COVID…
Ianiro, G., et al. (2020). "Maintaining standard volumes, efficacy and safety, of fecal microbiota transplantation for C. difficile infection during the COVID-19 pandemic: A prospective cohort study." Dig Liver Dis 52(12): 1390-1395.
	BACKGROUND: Fecal microbiota transplantation (FMT) can be a life-saving treatment against recurrent Clostridioides difficile infection (CDI). It is therefore necessary to maintain this procedure available for these patients during the COVID-19 pandemic while keeping high efficacy and safety standards. AIMS: To report outcomes of a FMT service that has adapted its operational workflow during COVID…
Ianiro, G., et al. (2020). "Maintaining standard volumes, efficacy and safety, of fecal microbiota transplantation for C. difficile infection during the COVID-19 pandemic: A prospective cohort study." Digestive and Liver Disease 52(12): 1390-1395.
	Background: Fecal microbiota transplantation (FMT) can be a life-saving treatment against recurrent Clostridioides difficile infection (CDI). It is therefore necessary to maintain this procedure available for these patients during the COVID-19 pandemic while keeping high efficacy and safety standards. Aims: To report outcomes of a FMT service that has adapted its operational workflow during COVID…
Ianiro, G., et al. (2021). "SARS-CoV-2 vaccines and donor recruitment for FMT." Lancet Gastroenterol Hepatol 6(4): 264-266.
Ianiro, G., et al. (2021). "SARS-CoV-2 vaccines and donor recruitment for FMT." The Lancet Gastroenterology and Hepatology 6(4): 264-266.
Ianiro, G., et al. (2020). "Reorganisation of faecal microbiota transplant services during the COVID-19 pandemic." Gut 69(9): 1555-1563.
	The COVID-19 pandemic has led to an exponential increase in SARS-CoV-2 infections and associated deaths, and represents a significant challenge to healthcare professionals and facilities. Individual countries have taken several prevention and containment actions to control the spread of infection, including measures to guarantee safety of both healthcare professionals and patients who are at incr…
Ianiro, G., et al. (2020). "Reorganisation of faecal microbiota transplant services during the COVID-19 pandemic." Gut 69(9): 1555-1563.
	The COVID-19 pandemic has led to an exponential increase in SARS-CoV-2 infections and associated deaths, and represents a significant challenge to healthcare professionals and facilities. Individual countries have taken several prevention and containment actions to control the spread of infection, including measures to guarantee safety of both healthcare professionals and patients who are at incr…
Ianiro, G., et al. (2020). "Reorganisation of faecal microbiota transplant services during the COVID-19 pandemic." Gut 69(9): 1555-1563.
	The COVID-19 pandemic has led to an exponential increase in SARS-CoV-2 infections and associated deaths, and represents a significant challenge to healthcare professionals and facilities. Individual countries have taken several prevention and containment actions to control the spread of infection, including measures to guarantee safety of both healthcare professionals and patients who are at incr…
Ianiro, G., et al. (2020). "Screening of faecal microbiota transplant donors during the COVID-19 outbreak: suggestions for urgent updates from an international expert panel." The Lancet Gastroenterology and Hepatology 5(5): 430-432.
Ianiro, G., et al. (2020). "Screening of faecal microbiota transplant donors during the COVID-19 outbreak: suggestions for urgent updates from an international expert panel." Lancet Gastroenterol Hepatol 5(5): 430-432.
Ianiro, G., et al. (2021). "Donor program for fecal microbiota transplantation: A 3-year experience of a large-volume Italian stool bank." Dig Liver Dis 53(11): 1428-1432.
	BACKGROUND: Due to the increasing rise of C. difficile infection, stool banks and donor programs have been launched to grant access to fecal microbiota transplantation (FMT). Our aim is to describe characteristics and outcomes of the donor program at our stool bank. METHODS: Donor candidates underwent a four-step selection process, including a clinical interview, blood and stool testing, a furthe…
Ianiro, G., et al. (2021). "Donor program for fecal microbiota transplantation: A 3-year experience of a large-volume Italian stool bank." Digestive and Liver Disease 53(11): 1428-1432.
	Background: Due to the increasing rise of C. difficile infection, stool banks and donor programs have been launched to grant access to fecal microbiota transplantation (FMT). Our aim is to describe characteristics and outcomes of the donor program at our stool bank. Methods: Donor candidates underwent a four-step selection process, including a clinical interview, blood and stool testing, a furthe…
Ianiro, G., et al. (2021). "Donor program for fecal microbiota transplantation: A 3-year experience of a large-volume Italian stool bank." Digestive and Liver Disease 53(11): 1428-1432.
	Background: Due to the increasing rise of C. difficile infection, stool banks and donor programs have been launched to grant access to fecal microbiota transplantation (FMT). Our aim is to describe characteristics and outcomes of the donor program at our stool bank. Methods: Donor candidates underwent a four-step selection process, including a clinical interview, blood and stool testing, a furthe…
Idalsoaga, F., et al. (2023). "Current and emerging therapies for alcohol-associated hepatitis." Liver Research 7(1): 35-46.
	Alcohol-related liver disease (ALD) encompasses a spectrum of diseases caused by excessive alcohol consumption. ALD includes hepatic steatosis, steatohepatitis, variable degrees of fibrosis, cirrhosis, and alcohol-associated hepatitis (AH), the latter being the most severe acute form of the disease. Severe AH is associated with high mortality (reaching up to 30%–50%) at 90 days. The cornerstone o…
Iida, N., et al. (2021). "Chronic liver disease enables gut Enterococcus faecalis colonization to promote liver carcinogenesis." Nature Cancer 2(10): 1039-1054.
	Gut dysbiosis is observed in chronic hepatobiliary diseases and is frequently associated with liver carcinogenesis; however, the extent and specific mechanisms triggered by alterations in the microbiota mediating tumorigenesis in these patients remain unclear. Here we show that Enterococcus faecalis is abundant in the microbiota of patients with hepatitis C virus-related chronic liver disease. Xe…
Iliev, I. D. and K. Cadwell (2021). "Effects of Intestinal Fungi and Viruses on Immune Responses and Inflammatory Bowel Diseases." Gastroenterology 160(4): 1050-1066.
	The intestinal microbiota comprises diverse fungal and viral components, in addition to bacteria. These microbes interact with the immune system and affect human physiology. Advances in metagenomics have associated inflammatory and autoimmune diseases with alterations in fungal and viral species in the gut. Studies of animal models have found that commensal fungi and viruses can activate host-pro…
Iliev, I. D. and K. Cadwell (2021). "Effects of Intestinal Fungi and Viruses on Immune Responses and Inflammatory Bowel Diseases." Gastroenterology 160(4): 1050-1066.
	The intestinal microbiota comprises diverse fungal and viral components, in addition to bacteria. These microbes interact with the immune system and affect human physiology. Advances in metagenomics have associated inflammatory and autoimmune diseases with alterations in fungal and viral species in the gut. Studies of animal models have found that commensal fungi and viruses can activate host-pro…
Im, G. Y. (2019). "Acute Alcoholic Hepatitis." Clinics in Liver Disease 23(1): 81-98.
	Alcoholic hepatitis is a unique type of alcohol-associated liver disease characterized by acute liver inflammation caused by prolonged heavy alcohol use. Treatment is mostly supportive. The short-term prognosis of acute alcoholic hepatitis depends on liver recovery, and ranges widely from rapid improvement to grim multiorgan failure despite treatment. Refinement of scoring systems have enhanced p…
Imdad, A., et al. (2018). "Fecal transplantation for treatment of inflammatory bowel disease." Cochrane Database Syst Rev 11(11): Cd012774.
	BACKGROUND: Inflammatory bowel disease (IBD) is a chronic, relapsing disease of the gastrointestinal tract that is thought to be associated with a complex interplay between microbes and the immune system, leading to an abnormal inflammatory response in genetically susceptible individuals. Dysbiosis, characterized by the alteration of the composition of the resident commensal bacteria in a host co…
Imdad, A., et al. (2018). "Fecal transplantation for treatment of inflammatory bowel disease." Cochrane Database of Systematic Reviews 2018(11).
	Background: Inflammatory bowel disease (IBD) is a chronic, relapsing disease of the gastrointestinal tract that is thought to be associated with a complex interplay between microbes and the immune system, leading to an abnormal inflammatory response in genetically susceptible individuals. Dysbiosis, characterized by the alteration of the composition of the resident commensal bacteria in a host co…
Imdad, A., et al. (2018). "Fecal transplantation for treatment of inflammatory bowel disease." Cochrane Database of Systematic Reviews(11): 73.
	Background Inflammatory bowel disease (IBD) is a chronic, relapsing disease of the gastrointestinal tract that is thought to be associated with a complex interplay between microbes and the immune system, leading to an abnormal inflammatory response in genetically susceptible individuals. Dysbiosis, characterized by the alteration of the composition of the resident commensal bacteria in a host com…
Inamura, K., et al. (2022). "Cancer as microenvironmental, systemic and environmental diseases: opportunity for transdisciplinary microbiomics science." Gut 71(10): 2107-2122.
	Cancer is generally regarded as a localised disease, with the well-established role of the tumour microenvironment. However, the realm of cancer goes beyond the tumour microenvironment, and cancer should also be regarded as a systemic and environmental disease. The exposome (ie, the totality of exposures), which encompasses diets, supplements, smoking, alcohol, other lifestyle factors, medication…
Ingle, H., et al. (2019). "Viral complementation of immunodeficiency confers protection against enteric pathogens via interferon-?." Nat Microbiol 4(7): 1120-1128.
	Commensal microbes profoundly impact host immunity to enteric viral infections(1). We have shown that the bacterial microbiota and host antiviral cytokine interferon-? (IFN-?) determine the persistence of murine norovirus in the gut(2,3). However, the effects of the virome in modulating enteric infections remain unexplored. Here, we report that murine astrovirus can complement primary immunodefic…
Ingle, H., et al. (2019). "Viral complementation of immunodeficiency confers protection against enteric pathogens via interferon-?." Nature Microbiology 4(7): 1120-1128.
	Commensal microbes profoundly impact host immunity to enteric viral infections1. We have shown that the bacterial microbiota and host antiviral cytokine interferon-? (IFN-?) determine the persistence of murine norovirus in the gut2,3. However, the effects of the virome in modulating enteric infections remain unexplored. Here, we report that murine astrovirus can complement primary immunodeficienc…
Ingle, H., et al. (2019). "Viral complementation of immunodeficiency confers protection against enteric pathogens via interferon-?." Nature Microbiology 4(7): 1120-1128.
	Commensal microbes profoundly impact host immunity to enteric viral infections(1). We have shown that the bacterial microbiota and host antiviral cytokine interferon-lambda (IFN-lambda) determine the persistence of murine norovirus in the gut(2,3). However, the effects of the virome in modulating enteric infections remain unexplored. Here, we report that murine astrovirus can complement primary i…
Inglis, D., et al. (2022). "The growth of faecal microbiota transplantation in the UK: time for a registry?" The Lancet Gastroenterology and Hepatology 7(2): 112-114.
Innocente, G., et al. (2022). "Machine Learning and Canine Chronic Enteropathies: A New Approach to Investigate FMT Effects." Veterinary Sciences 9(9).
	Fecal microbiota transplantation (FMT) represents a very promising approach to decreasing disease activity in canine chronic enteropathies (CE). However, the relationship between remission mechanisms and microbiome changes has not been elucidated yet. The main objective of this study was to report the clinical effects of oral freeze-dried FMT in CE dogs, comparing the fecal microbiomes of three g…
Inoue, T., et al. (2018). "Gut dysbiosis associated with hepatitis C virus infection." Clinical Infectious Diseases 67(6): 869-877.
	Background. Little is known about the effect of hepatitis C virus (HCV) infection on gut microbiota and the relationship between alteration of gut microbiota and chronic hepatitis C (CHC) progression. We performed a comparative study of gut microbiota composition between CHC patients and healthy individuals. Methods. Fecal samples from 166 CHC patients were compared with those from 23 healthy ind…
Invernizzi, F., et al. (2022). "Gender and Autoimmune Liver Diseases: Relevant Aspects in Clinical Practice." Journal of Personalized Medicine 12(6).
	Autoimmune liver diseases (AILDs) include autoimmune hepatitis, primary biliary cholangitis and primary sclerosing cholangitis. The etiologies of AILD are not well understood but appear to involve a combination of genetic and environmental factors. AILDs commonly affect young individuals and are characterized by a highly variable clinical course. These diseases significantly influence quality of …
Irfan, M., et al. (2020). "The Oral Microbiome and Cancer." Frontiers in Immunology 11.
	There is mounting evidence that members of the human microbiome are highly associated with a wide variety of cancer types. Among oral cancers, oral squamous cell carcinoma (OSCC) is the most prevalent and most commonly studied, and it is the most common malignancy of the head and neck worldwide. However, there is a void regarding the role that the oral microbiome may play in OSCC. Previous studie…
Islam, S. M. S., et al. (2021). "Eubacterium rectale Attenuates HSV-1 Induced Systemic Inflammation in Mice by Inhibiting CD83." Front Immunol 12: 712312.
	The purpose of this study was to determine whether administration of the microorganism Eubacterium rectale (E. rectale) could regulate dendritic cell (DC) activation and systemic inflammation in herpes simplex virus type 1-induced Behçet's disease (BD). E. rectale, butyrate-producing bacteria, was administered to BD mice. Peripheral blood leukocytes (PBL) and lymph node cells were isolated and an…
Islam, S. M. S., et al. (2021). "Eubacterium rectale Attenuates HSV-1 Induced Systemic Inflammation in Mice by Inhibiting CD83." Frontiers in Immunology 12.
	The purpose of this study was to determine whether administration of the microorganism Eubacterium rectale (E. rectale) could regulate dendritic cell (DC) activation and systemic inflammation in herpes simplex virus type 1-induced Behçet’s disease (BD). E. rectale, butyrate-producing bacteria, was administered to BD mice. Peripheral blood leukocytes (PBL) and lymph node cells were isolated and an…
Jacobson, D., et al. (2021). "Shifts in gut and vaginal microbiomes are associated with cancer recurrence time in women with ovarian cancer." PeerJ 9.
	Many studies investigating the human microbiome-cancer interface have focused on the gut microbiome and gastrointestinal cancers. Outside of human papillomavirus driving cervical cancer, little is known about the relationship between the vaginal microbiome and other gynecological cancers, such as ovarian cancer. In this retrospective study, we investigated the relationship between ovarian cancer,…
Jaeschke, H. and A. Ramachandran (2023). "Putative Effects of an Orally Administered Anti-TLR4 Antibody on Gut Microbiota and Acetaminophen Hepatotoxicity in Mice." Microbiology Spectrum 11(1).
Jamot, S., et al. (2018). "Factors associated with the use of fecal microbiota transplant in patients with recurrent clostridium difficile infections." Infection Control and Hospital Epidemiology 39(3): 302-306.
	OBJECTIVE To identify the factors associated with first Clostridium difficile infection (CDI) that predict fecal microbiota transplantation (FMT) for recurrent CDI DESIGN We carried out a retrospective single-center cohort study to compare the clinical characteristics of 200 patients who underwent FMT for recurrent CDI to 75 patients who did not. SETTING A single academic hospital in the United S…
Janicka-Ko?nik, M., et al. (2021). "Cervicovaginal microbiome after cervical intraepithelial neoplasia treatment. A protocol for systematic review and meta-analysis." International Journal of Environmental Research and Public Health 18(17).
	(1) Background: The microbiome consists of microorganisms from various kingdoms with numerous physical and chemical properties Lactobacillus species constitute the highest percentage of healthy cervical and vaginal microbiota. Dysbiosis may cause adverse outcomes, e.g., bacterial vaginosis, pelvic inflammatory disease and pregnancy complications. The cervicovaginal microbiome might contribute to …
Jarmakiewicz-Czaja, S., et al. (2023). "What Do NAFLD, Liver Fibrosis, and Inflammatory Bowel Disease Have in Common? Review of the Current Literature." Metabolites 13(3).
	Liver disease is one of the most common extraintestinal manifestations of inflammatory bowel disease (IBD). Often the course of liver disease is associated with an exacerbation of the underlying disease (Crohn’s Disease/Ulcerative Colitis). Nonalcoholic steatohepatitis encompasses a wide spectrum of liver damage. The most common form is nonalcoholic fatty liver disease (NAFLD) (75–80%), and the l…
Jena, A., et al. (2022). "Cytomegalovirus in ulcerative colitis: an evidence-based approach to diagnosis and treatment." Expert Rev Gastroenterol Hepatol 16(2): 109-120.
	INTRODUCTION: The detection of cytomegalovirus (CMV) in the setting of inflammatory bowel disease often creates confusion whether CMV is a 'bystander' or 'disease.' AREAS COVERED: This review discusses the clinical conundrum of CMV in ulcerative colitis, approach to discriminate infection from disease, and therapeutic considerations (immunosuppressive and anti-CMV treatment). CMV disease should b…
Jena, A., et al. (2022). "Cytomegalovirus in ulcerative colitis: an evidence-based approach to diagnosis and treatment." Expert Review of Gastroenterology and Hepatology 16(2): 109-120.
	Introduction: The detection of cytomegalovirus (CMV) in the setting of inflammatory bowel disease often creates confusion whether CMV is a ‘bystander’ or ‘disease.’ Areas Covered: This review discusses the clinical conundrum of CMV in ulcerative colitis, approach to discriminate infection from disease, and therapeutic considerations (immunosuppressive and anti-CMV treatment). CMV disease should b…
Jena, A., et al. (2022). "Cytomegalovirus in ulcerative colitis: an evidence-based approach to diagnosis and treatment." Expert Review of Gastroenterology & Hepatology 16(2): 109-120.
	Introduction The detection of cytomegalovirus (CMV) in the setting of inflammatory bowel disease often creates confusion whether CMV is a 'bystander' or 'disease.' Areas Covered This review discusses the clinical conundrum of CMV in ulcerative colitis, approach to discriminate infection from disease, and therapeutic considerations (immunosuppressive and anti-CMV treatment). CMV disease should be …
Jérôme, G. (2020). "Prophage in phage manufacturing: Is the risk overrated compared to other therapies or food?" Antibiotics 9(8): 1-8.
	The rehabilitation of lytic bacteriophages, as living and replicative biological therapeutic agents, is only 2 decades old in western countries, compared to other therapeutic approaches using chemicals and inactivated or alive biologicals. This paper attempts to provide arguments to address prophage content issues in phage pharmaceutical preparations from a regulatory perspective. The author reba…
Ji, C., et al. (2020). "Challenges to develop an equine herpesvirus vaccine in China." Journal of Infection 80(5): 578-606.
Jia, L., et al. (2022). "Preexisting antibodies targeting SARS-CoV-2 S2 cross-react with commensal gut bacteria and impact COVID-19 vaccine induced immunity." Gut Microbes 14(1): 2117503.
	The origins of preexisting SARS-CoV-2 cross-reactive antibodies and their potential impacts on vaccine efficacy have not been fully clarified. In this study, we demonstrated that S2 was the prevailing target of the preexisting S protein cross-reactive antibodies in both healthy human and SPF mice. A dominant antibody epitope was identified on the connector domain of S2 (1147-SFKEELDKYFKNHT-1160, …
Jia, L., et al. (2022). "Preexisting antibodies targeting SARS-CoV-2 S2 cross-react with commensal gut bacteria and impact COVID-19 vaccine induced immunity." Gut Microbes 14(1).
	The origins of preexisting SARS-CoV-2 cross-reactive antibodies and their potential impacts on vaccine efficacy have not been fully clarified. In this study, we demonstrated that S2 was the prevailing target of the preexisting S protein cross-reactive antibodies in both healthy human and SPF mice. A dominant antibody epitope was identified on the connector domain of S2 (1147-SFKEELDKYFKNHT-1160, …
Jia, L. Q., et al. (2022). "Preexisting antibodies targeting SARS-CoV-2 S2 cross-react with commensal gut bacteria and impact COVID-19 vaccine induced immunity." Gut Microbes 14(1): 20.
	The origins of preexisting SARS-CoV-2 cross-reactive antibodies and their potential impacts on vaccine efficacy have not been fully clarified. In this study, we demonstrated that S2 was the prevailing target of the preexisting S protein cross-reactive antibodies in both healthy human and SPF mice. A dominant antibody epitope was identified on the connector domain of S2 (1147-SFKEELDKYFKNHT-1160, …
Jia, Q., et al. (2019). "Fecal Microbiota of Diarrhea-Predominant Irritable Bowel Syndrome Patients Causes Hepatic Inflammation of Germ-Free Rats and Berberine Reverses It Partially." BioMed Research International 2019.
	Effects of the microbiome associated with diarrhea-predominant irritable bowel syndrome (IBS-D) on the gut have been reported, but no study has reported the effects of the IBS-D gut microbiome on the liver. We transplanted the fecal microbiota from an IBS-D patient and from a healthy volunteer to GF rats. The hepatic inflammation, serum biochemical parameters and metabolome, fecal microbiota prof…
Jiang, J. W., et al. (2012). "Chronic bile duct hyperplasia is a chronic graft dysfunction following liver transplantation." World Journal of Gastroenterology 18(10): 1038-1047.
	AIM: To investigate pathological types and influential factors of chronic graft dysfunction (CGD) following liver transplantation (LT) in rats. METHODS: The whole experiment was divided into three groups: (1) normal group (n = 12): normal BN rats without any drug or operation; (2) syngeneic transplant group (SGT of BN-BN, n = 12): both donors and recipients were BN rats; and (3) allogeneic transp…
Jiang, L., et al. (2022). "The Role of Fecal Microbiota in Liver Toxicity Induced by Perfluorooctane Sulfonate in Male and Female Mice." Environmental Health Perspectives 130(6).
	BACKGROUND: Perfluorooctane sulfonate (PFOS) is a persistent organic pollutant that can cause hepatotoxicity. The underlying toxicological mechanism remains to be investigated. Given the critical role of fecal microbiota in liver function, it is possible that fecal microbiota may contribute to the liver toxicity induced by PFOS. METHODS: Male and female mice were exposed to PFOS or vehicle for 14…
John, M., et al. (2006). "Impact of surveillance stool culture guided selection of antibiotics in the management of pediatric small bowel transplant recipients." Pediatric Transplantation 10(2): 198-204.
	Surveillance stool cultures (SSC) have been used in immunocompromised populations to predict the organisms associated with invasive infections and aid in the selection of empiric antibiotic regimens. To evaluate the utility of this approach in pediatric small bowel transplant (SBT) recipients, we conducted a retrospective review of 33 patients who underwent SBT, 16 of whom had SSC done. In no cas…
Johnson, S. (2009). "Recurrent <i>Clostridium difficile</i> infection: A review of risk factors, treatments, and outcomes." Journal of Infection 58(6): 403-410.
	Episodes of recurrent Clostridium difficile infection (CDI) are difficult to treat for several reasons. Foremost, data are tacking to support any particular treatment strategy. In addition, treatment of recurrent episodes is not always successful, and repeated, prolonged treatment is often necessary. Identification of subgroups at risk for recurrent CDI may aid in diagnosing and treating these pa…
Johnson, S. D., et al. (2021). "Therapeutic implications of SARS-CoV-2 dysregulation of the gut-brain-lung axis." World Journal of Gastroenterology 27(29): 4763-4783.
	The emergence and rapid spread of novel severe acute respiratory syndrome coronavirus 2 (SARS-CoV-2) has caused over 180 million confirmed cases resulting in over 4 million deaths worldwide with no clear end in sight for the coronavirus disease 19 (COVID-19) pandemic. Most SARS-CoV-2 exposed individuals experience mild to moderate symptoms, including fever, cough, fatigue, and loss of smell and t…
J?rgensen, S. M. D., et al. (2018). "Recruitment of feces donors among blood donors: Results from an observational cohort study." Gut Microbes 9(6): 540-550.
	As the use of fecal microbiota transplantation (FMT) has gained momentum, an increasing need for continuous access to healthy feces donors has developed. Blood donors constitute a healthy subset of the general population and may serve as an appropriate group for recruitment. In this study, we investigated the suitability of blood donors as feces donors. In a prospective cohort study, we recruited…
Jung, J. H., et al. (2022). "Gut microbiota-modulating agents in alcoholic liver disease: Links between host metabolism and gut microbiota." Front Med (Lausanne) 9: 913842.
	Alcoholic liver disease (ALD) involves a wide spectrum of diseases, including asymptomatic hepatic steatosis, alcoholic hepatitis, hepatic fibrosis, and cirrhosis, which leads to morbidity and mortality and is responsible for 0.9% of global deaths. Alcohol consumption induces bacterial translocation and alteration of the gut microbiota composition. These changes in gut microbiota aggravate hepati…
Jung, J. H., et al. (2022). "Gut microbiota-modulating agents in alcoholic liver disease: Links between host metabolism and gut microbiota." Frontiers in Medicine 9.
	Alcoholic liver disease (ALD) involves a wide spectrum of diseases, including asymptomatic hepatic steatosis, alcoholic hepatitis, hepatic fibrosis, and cirrhosis, which leads to morbidity and mortality and is responsible for 0.9% of global deaths. Alcohol consumption induces bacterial translocation and alteration of the gut microbiota composition. These changes in gut microbiota aggravate hepati…
Jung, J. H., et al. (2022). "Gut microbiota-modulating agents in alcoholic liver disease: Links between host metabolism and gut microbiota." Frontiers in Medicine 9: 15.
	Alcoholic liver disease (ALD) involves a wide spectrum of diseases, including asymptomatic hepatic steatosis, alcoholic hepatitis, hepatic fibrosis, and cirrhosis, which leads to morbidity and mortality and is responsible for 0.9% of global deaths. Alcohol consumption induces bacterial translocation and alteration of the gut microbiota composition. These changes in gut microbiota aggravate hepati…
Kang, Y. and Y. Cai (2017). "Gut microbiota and hepatitis-B-virus-induced chronic liver disease: implications for faecal microbiota transplantation therapy." J Hosp Infect 96(4): 342-348.
	Hepatitis B is one of the most common infectious diseases globally. It has been estimated that there are 350 million chronic hepatitis B virus (HBV) carriers worldwide. The liver is connected to the small intestine by the bile duct, which carries bile formed in the liver to the intestine. Nearly all of the blood that leaves the stomach and intestines must pass through the liver. Human intestines …
Kang, Y. and Y. Cai (2017). "Gut microbiota and hepatitis-B-virus-induced chronic liver disease: implications for faecal microbiota transplantation therapy." Journal of Hospital Infection 96(4): 342-348.
	Hepatitis B is one of the most common infectious diseases globally. It has been estimated that there are 350 million chronic hepatitis B virus (HBV) carriers worldwide. The liver is connected to the small intestine by the bile duct, which carries bile formed in the liver to the intestine. Nearly all of the blood that leaves the stomach and intestines must pass through the liver. Human intestines …
Kang, Y. and Y. Cai (2017). "Gut microbiota and hepatitis-B-virus-induced chronic liver disease: implications for faecal microbiota transplantation therapy." Journal of Hospital Infection 96(4): 342-348.
	Hepatitis B is one of the most common infectious diseases globally. It has been estimated that there are 350 million chronic hepatitis B virus (HBV) carriers worldwide. The liver is connected to the small intestine by the bile duct, which carries bile formed in the liver to the intestine. Nearly all of the blood that leaves the stomach and intestines must pass through the liver. Human intestines …
Kang, Y. and Y. Cai (2019). "Altered Gut Microbiota in HIV Infection: Future Perspective of Fecal Microbiota Transplantation Therapy." AIDS Res Hum Retroviruses 35(3): 229-235.
	HIV infection progressively destroys CD4+ mononuclear cells, leading to profound cellular immune deficiency that manifests as life-threatening opportunistic infections and malignancies (i.e., AIDS). Gut microbiota plays key roles in the modulation of host metabolism and gene expression, maintenance of epithelial integrity, and mediation of inflammatory and immunity. Hence, the normal intestinal m…
Kang, Y. and Y. Cai (2019). "Altered Gut Microbiota in HIV Infection: Future Perspective of Fecal Microbiota Transplantation Therapy." AIDS Research and Human Retroviruses 35(3): 229-235.
	HIV infection progressively destroys CD4+ mononuclear cells, leading to profound cellular immune deficiency that manifests as life-threatening opportunistic infections and malignancies (i.e., AIDS). Gut microbiota plays key roles in the modulation of host metabolism and gene expression, maintenance of epithelial integrity, and mediation of inflammatory and immunity. Hence, the normal intestinal m…
Kang, Y., et al. (2022). "The Gut Microbiome and Hepatocellular Carcinoma: Implications for Early Diagnostic Biomarkers and Novel Therapies." Liver Cancer 11(2): 113-125.
	Hepatocellular carcinoma (HCC) ranks the third place among all causes inducing cancer-associated mortality, worldwide. HCC nearly exclusively occurs in cases suffering from chronic liver disease (CLD), which results from the vicious cycle of liver damage, inflammation, and regeneration possibly lasting for dozens of years. Recently, more and more investigation on microbiome-gut-liver axis enhance…
Kang, Y., et al. (2022). "Editorial: Improve metabolic and autoimmune diseases by regulating gut microbiota." Frontiers in Immunology 13.
Kang, Y. B. and Y. Cai (2019). "Altered Gut Microbiota in HIV Infection: Future Perspective of Fecal Microbiota Transplantation Therapy." AIDS Research and Human Retroviruses 35(3): 229-235.
	HIV infection progressively destroys CD4+ mononuclear cells, leading to profound cellular immune deficiency that manifests as life-threatening opportunistic infections and malignancies (i.e., AIDS). Gut microbiota plays key roles in the modulation of host metabolism and gene expression, maintenance of epithelial integrity, and mediation of inflammatory and immunity. Hence, the normal intestinal m…
Kao, D., et al. (2016). "Reply to Jouhten et al." Clinical Infectious Diseases 63(5): 711-712.
Kao, D., et al. (2016). "Fecal microbiota transplantation in the management of hepatic encephalopathy." Hepatology 63(1): 339-340.
Kao, J. H. (2022). "Highlights." Journal of the Formosan Medical Association 121(9): 1617-1621.
Kao, T. W. and C. C. Huang (2021). "Recent Progress in Metabolic Syndrome Research and Therapeutics." Int J Mol Sci 22(13).
	Metabolic syndrome (MetS) is a well-defined yet difficult-to-manage disease entity. Both the precipitous rise in its incidence due to contemporary lifestyles and the growing heterogeneity among affected populations present unprecedented challenges. Moreover, the predisposed risk for developing severe acute respiratory syndrome coronavirus 2 (SARS-CoV-2) infection in populations with MetS, and the…
Kao, T. W. and C. C. Huang (2021). "Recent progress in metabolic syndrome research and therapeutics." International Journal of Molecular Sciences 22(13).
	Metabolic syndrome (MetS) is a well-defined yet difficult-to-manage disease entity. Both the precipitous rise in its incidence due to contemporary lifestyles and the growing heterogeneity among affected populations present unprecedented challenges. Moreover, the predisposed risk for developing severe acute respiratory syndrome coronavirus 2 (SARS-CoV-2) infection in populations with MetS, and the…
Kao, T. W. and C. C. Huang (2021). "Recent Progress in Metabolic Syndrome Research and Therapeutics." International Journal of Molecular Sciences 22(13): 15.
	Metabolic syndrome (MetS) is a well-defined yet difficult-to-manage disease entity. Both the precipitous rise in its incidence due to contemporary lifestyles and the growing heterogeneity among affected populations present unprecedented challenges. Moreover, the predisposed risk for developing severe acute respiratory syndrome coronavirus 2 (SARS-CoV-2) infection in populations with MetS, and the…
Karakan, T. (2014). "Fecal microbiota transplant in immunocompromised patients: Encouraging results in a vulnarable population." Turkish Journal of Gastroenterology 25(3): 346.
Karjalainen, E. K., et al. (2021). "Fecal Microbiota Transplantation in Chronic Pouchitis: A Randomized, Parallel, Double-Blinded Clinical Trial." Inflammatory Bowel Diseases 27(11): 1766-1772.
	Background: In ulcerative colitis, a pouchitis is the most common long-term adverse effect after proctocolectomy and ileal pouch-anal anastomosis. Approximately 5% of patients develop chronic antibiotic-dependent or antibiotic-refractory pouchitis without any effective treatment. The aim of this trial was to investigate the efficacy and safety of fecal microbiota transplantation in the treatment …
Karolewska-Bochenek, K., et al. (2021). "Faecal Microbiota Transfer - a new concept for treating cytomegalovirus colitis in children with ulcerative colitis." Ann Agric Environ Med 28(1): 56-60.
	INTRODUCTION: Cytomegalovirus (CMV) infection in patients with inflammatory bowel disease (IBD) is reactivated by the use of immunosuppressive drugs. CMV infection may produce IBD flares refractory to standard therapy. OBJECTIVE: The aim of our study was to assess the efficacy and safety of faecal microbiota transplantation (FMT) for the treatment of CMV colitis in patients with ulcerative coliti…
Karolewska-Bochenek, K., et al. (2021). "Faecal Microbiota Transfer - a new concept for treating cytomegalovirus colitis in children with ulcerative colitis." Annals of Agricultural and Environmental Medicine 28(1): 56-60.
	Introduction. Cytomegalovirus (CMV) infection in patients with inflammatory bowel disease (IBD) is reactivated by the use of immunosuppressive drugs. CMV infection may produce IBD flares refractory to standard therapy. Objective.The aim of our study was to assess the efficacy and safety of faecal microbiota transplantation (FMT) for the treatment of CMV colitis in patients with ulcerative colitis…
Karolewska-Bochenek, K., et al. (2021). "Faecal microbiota transfer– a new concept for treating cytomegalovirus colitis in children with ulcerative colitis." Annals of Agricultural and Environmental Medicine 28(1): 56-60.
	Introduction. Cytomegalovirus (CMV) infection in patients with inflammatory bowel disease (IBD) is reactivated by the use of immunosuppressive drugs. CMV infection may produce IBD flares refractory to standard therapy. Objective.The aim of our study was to assess the efficacy and safety of faecal microbiota transplantation (FMT) for the treatment of CMV colitis in patients with ulcerative colitis…
Karthika Parvathy, K. R., et al. (2022). Microbe-Host Metabolic Interaction: Probiotic Approach. Microbial Engineering for Therapeutics: 201-230.
	Over 70% of human immune system resides in the gut, yet, these gut microbiomes not only regulate intestinal immune system but also influence the systemic immune responses. The role of gut microbiota in health and disease could be better understood with a system-level framework of intricate microbe- microbe and host-microbe chemical crosstalks. Probiotics have been proved to provide species-, stra…
Kasper, P. and M. Demir (2023). "Alcoholic hepatitis-current and future treatment approaches." Deutsche Medizinische Wochenschrift 148(17): 1095-1101.
	Acute severe alcoholic hepatitis is a serious disease with poor prognosis. As a result of an improved understanding of the underlying pathomechanisms, a variety of new, innovative therapeutic modalities are currently being investigated that may help to improve prognosis. New approaches include the application of anti-inflammatory agents (e.g., interleukin-1 inhibitors), modifications of the gut-l…
Kasper, P., et al. (2023). "Management of alcoholic hepatitis: A clinical perspective." Liver International 43(10): 2078-2095.
	Alcohol-associated liver disease is the primary cause of liver-related mortality worldwide and one of the most common indications for liver transplantation. Alcoholic hepatitis represents the most acute and severe manifestation of alcohol-associated liver disease and is characterized by a rapid onset of jaundice with progressive inflammatory liver injury, worsening of portal hypertension, and an …
Kassa, Y., et al. (2021). "Alteration of gut microbiota and its impact on immune response in patients with chronic HBV infection: A review." Infection and Drug Resistance 14: 2571-2578.
	Chronic hepatitis B virus infection is a source of substantial global health problems, particularly in economically underdeveloped and/or developing countries. It is the primary cause of severe liver disorders such as liver fibrosis, cirrhosis, and hepatocellular carcinoma. The liver is connected by the bile duct to the small intestine that carries bile produced in the liver to the intestine. The…
Kassam, Z., et al. (2012). "Fecal transplant via retention enema for refractory or recurrent clostridium difficile infection." Archives of Internal Medicine 172(2): 191-193.
Kattner, A. A. (2022). "About gladiators and a sacred disease." Biomed J 45(1): 1-8.
	In this special edition of the Biomedical Journal the reader gains an insight into drug-resistant epilepsy and according treatment approaches involving deep brain stimulation, the ketogenic diet and fecal microbiota transplant. Another emphasis is put on personalized medicine strategies, and covered in articles about the use of natriuretic peptides against cancer, along with an article about comp…
Kattner, A. A. (2022). "About gladiators and a sacred disease." Biomedical Journal 45(1): 1-8.
	In this special edition of the Biomedical Journal the reader gains an insight into drug-resistant epilepsy and according treatment approaches involving deep brain stimulation, the ketogenic diet and fecal microbiota transplant. Another emphasis is put on personalized medicine strategies, and covered in articles about the use of natriuretic peptides against cancer, along with an article about comp…
Kattner, A. A. (2022). "About gladiators and a sacred disease." Biomedical Journal 45(1): 1-8.
	In this special edition of the Biomedical Journal the reader gains an insight into drug-resistant epilepsy and according treatment approaches involving deep brain stimulation, the ketogenic diet and fecal microbiota transplant. Another emphasis is put on personalized medicine strategies, and covered in articles about the use of natriuretic peptides against cancer, along with an article about comp…
Kattner, A. A. (2022). "A finger in every pie - The versatility of chemokines." Biomed J 45(3): 427-431.
	In this issue of Biomedical Journal we encounter the chemokine superfamily and its clinical potential. The time course from 56 days zero COVID-19 to a resurgence in cases is presented, as well as a possible solution to overcome rejection in vascularized composite allotransplantation. We are shown the opportunity deep learning (DL) offers in the case of tracking single cells and particles, and als…
Kattner, A. A. (2022). "A finger in every pie - The versatility of chemokines." Biomedical Journal 45(3): 427-431.
	In this issue of Biomedical Journal we encounter the chemokine superfamily and its clinical potential. The time course from 56 days zero COVID-19 to a resurgence in cases is pre-sented, as well as a possible solution to overcome rejection in vascularized composite allotransplantation. We are shown the opportunity deep learning (DL) offers in the case of tracking single cells and particles, and al…
Kattner, A. A. (2022). "A finger in every pie – The versatility of chemokines." Biomedical Journal 45(3): 427-431.
	In this issue of Biomedical Journal we encounter the chemokine superfamily and its clinical potential. The time course from 56 days zero COVID-19 to a resurgence in cases is presented, as well as a possible solution to overcome rejection in vascularized composite allotransplantation. We are shown the opportunity deep learning (DL) offers in the case of tracking single cells and particles, and als…
Katz-Agranov, N. and G. Zandman-Goddard (2021). "Autoimmunity and COVID-19 - The microbiotal connection." Autoimmun Rev 20(8): 102865.
	BACKGROUND AND AIMS: The novel SARS-CoV-2 has been rattling the world since its outbreak in December 2019, leading to the COVID-19 pandemic. The learning curve of this new virus has been steep, with a global scientific community desperate to learn how the virus is transmitted, how it replicates, why it causes such a wide spectrum of disease manifestations, resulting in none or few symptoms in som…
Katz-Agranov, N. and G. Zandman-Goddard (2021). "Autoimmunity and COVID-19 – The microbiotal connection." Autoimmunity Reviews 20(8).
	Background and aims: The novel SARS-CoV-2 has been rattling the world since its outbreak in December 2019, leading to the COVID-19 pandemic. The learning curve of this new virus has been steep, with a global scientific community desperate to learn how the virus is transmitted, how it replicates, why it causes such a wide spectrum of disease manifestations, resulting in none or few symptoms in som…
Katz-Agranov, N. and G. Zandman-Goddard (2021). "Autoimmunity and COVID-19-The microbiotal connection." Autoimmunity Reviews 20(8): 9.
	Background and aims: The novel SARS-CoV-2 has been rattling the world since its outbreak in December 2019, leading to the COVID-19 pandemic. The learning curve of this new virus has been steep, with a global scientific community desperate to learn how the virus is transmitted, how it replicates, why it causes such a wide spectrum of disease manifestations, resulting in none or few symptoms in som…
Kazemian, N., et al. (2021). "Fecal Microbiota Transplantation during and Post-COVID-19 Pandemic." Int J Mol Sci 22(6).
	COVID-19 is a major pandemic facing the world today, which has implications on current microbiome-based treatments such as fecal microbiota transplantation (FMT) used for recurrent Clostridioides difficile infections. The bidirectional relationship between the inhabitants of our gut, the gut microbiota, and COVID-19 pathogenesis, as well as the underlying mechanism involved, must be elucidated in…
Kazemian, N., et al. (2021). "Fecal microbiota transplantation during and post-COVID-19 pandemic." International Journal of Molecular Sciences 22(6): 1-14.
	COVID-19 is a major pandemic facing the world today, which has implications on current microbiome-based treatments such as fecal microbiota transplantation (FMT) used for recurrent Clostridioides difficile infections. The bidirectional relationship between the inhabitants of our gut, the gut microbiota, and COVID-19 pathogenesis, as well as the underlying mechanism involved, must be elucidated in…
Kazemian, N., et al. (2021). "Fecal Microbiota Transplantation during and Post-COVID-19 Pandemic." International Journal of Molecular Sciences 22(6): 15.
	COVID-19 is a major pandemic facing the world today, which has implications on current microbiome-based treatments such as fecal microbiota transplantation (FMT) used for recurrent Clostridioides difficile infections. The bidirectional relationship between the inhabitants of our gut, the gut microbiota, and COVID-19 pathogenesis, as well as the underlying mechanism involved, must be elucidated in…
Kazerouni, A., et al. (2015). "Optimal screening and donor management in a public stool bank." Microbiome 3: 75.
	BACKGROUND: Fecal microbiota transplantation is an effective treatment for recurrent Clostridium difficile infection and is being investigated as a treatment for other microbiota-associated diseases. To facilitate these activities, an international public stool bank has been created, which screens donors and processes stools in a standardized manner. The goal of this research is to use mathematic…
Kazerouni, A., et al. (2015). "Optimal screening and donor management in a public stool bank." Microbiome 3: 75.
	BACKGROUND: Fecal microbiota transplantation is an effective treatment for recurrent Clostridium difficile infection and is being investigated as a treatment for other microbiota-associated diseases. To facilitate these activities, an international public stool bank has been created, which screens donors and processes stools in a standardized manner. The goal of this research is to use mathematic…
Kazerouni, A., et al. (2015). "Optimal screening and donor management in a public stool bank." Microbiome 3: 8.
	Background: Fecal microbiota transplantation is an effective treatment for recurrent Clostridium difficile infection and is being investigated as a treatment for other microbiota-associated diseases. To facilitate these activities, an international public stool bank has been created, which screens donors and processes stools in a standardized manner. The goal of this research is to use mathematic…
Kazmierczak-Siedlecka, K., et al. (2020). "COVID-19 gastrointestinal and gut microbiota-related aspects." European Review for Medical and Pharmacological Sciences 24(20): 10853-10859.
	OBJECTIVE: The aim of this review paper was to discuss the gut microbiota-related aspects of COVID-19 patients. We presented the faecal-oral transmission of SARS-CoV-2. gut microbiota imbalance, and fecal microbiota transplantation as a hidden source of this virus. MATERIALS AND METHODS: We analyzed the available literature (PubMed. Embase, Google Scholar databases) regarding COVID-19 and gut mic…
Ka?mierczak-Siedlecka, K., et al. (2020). "COVID-19 - gastrointestinal and gut microbiota-related aspects." Eur Rev Med Pharmacol Sci 24(20): 10853-10859.
	OBJECTIVE: The aim of this review paper was to discuss the gut microbiota-related aspects of COVID-19 patients. We presented the faecal-oral transmission of SARS-CoV-2, gut microbiota imbalance, and fecal microbiota transplantation as a hidden source of this virus. MATERIALS AND METHODS: We analyzed the available literature (PubMed, Embase, Google Scholar databases) regarding COVID-19 and gut mic…
Ka?mierczak-Siedlecka, K., et al. (2020). "COVID-19 – Gastrointestinal and gut microbiota-related aspects." European Review for Medical and Pharmacological Sciences 24(20): 10853-10859.
	OBJECTIVE: The aim of this review paper was to discuss the gut microbiota-related aspects of COVID-19 patients. We presented the faecal-oral transmission of SARSCoV-2, gut microbiota imbalance, and fecal microbiota transplantation as a hidden source of this virus. MATERIALS AND METHODS: We analyzed the available literature (PubMed, Embase, Google Scholar databases) regarding COVID-19 and gut micr…
Kedia, S., et al. (2022). "Faecal microbiota transplantation with anti-inflammatory diet (FMT-AID) followed by anti-inflammatory diet alone is effective in inducing and maintaining remission over 1 year in mild to moderate ulcerative colitis: a randomised controlled trial." Gut 71(12): 2401-+.
	Objective Microbiome and dietary manipulation therapies are being explored for treating ulcerative colitis (UC).We aimed to examine the efficacy of multidonor faecal microbiota transplantation (FMT) and anti-inflammatory diet in inducing remission followed by long-term maintenance with anti-inflammatory diet in patients with mild-moderate UC. Design This open-labelled randomised controlled trial …
Kelly, C. R., et al. (2014). "Fecal Microbiota Transplant for Treatment of <i>Clostridium difficile</i> Infection in Immunocompromised Patients." American Journal of Gastroenterology 109(7): 1065-1071.
	OBJECTIVES: Patients who are immunocompromised (IC) are at increased risk of Clostridium difficile infection (CDI), which has increased to epidemic proportions over the past decade. Fecal microbiota transplantation (FMT) appears effective for the treatment of CDI, although there is concern that IC patients may be at increased risk of having adverse events (AEs) related to FMT. This study describe…
Kelly, C. R., et al. (2014). "Fecal microbiota transplant for treatment of Clostridium difficile infection in immunocompromised patients." Am J Gastroenterol 109(7): 1065-1071.
	OBJECTIVES: Patients who are immunocompromised (IC) are at increased risk of Clostridium difficile infection (CDI), which has increased to epidemic proportions over the past decade. Fecal microbiota transplantation (FMT) appears effective for the treatment of CDI, although there is concern that IC patients may be at increased risk of having adverse events (AEs) related to FMT. This study describe…
Kelly, C. R., et al. (2014). "Fecal microbiota transplant for treatment of clostridium difficile infection in immunocompromised patients." American Journal of Gastroenterology 109(7): 1065-1071.
	OBJECTIVES:Patients who are immunocompromised (IC) are at increased risk of Clostridium difficile infection (CDI), which has increased to epidemic proportions over the past decade. Fecal microbiota transplantation (FMT) appears effective for the treatment of CDI, although there is concern that IC patients may be at increased risk of having adverse events (AEs) related to FMT. This study describes…
Kelly, C. R., et al. (2014). "Guidance on preparing an investigational new drug application for fecal microbiota transplantation studies." Clin Gastroenterol Hepatol 12(2): 283-288.
	Fecal microbiota transplantation (FMT) is an effective treatment for Clostridium difficile infections that are refractory to antibiotic therapy. Because of the important roles of the microbiota in the function of the gastrointestinal tract and other aspects of human physiology, there is a growing interest in studying FMT for other clinical indications. The US Food and Drug Administration regulate…
Kelly, C. R., et al. (2014). "Guidance on preparing an investigational new drug application for fecal microbiota transplantation studies." Clinical Gastroenterology and Hepatology 12(2): 283-288.
	Fecal microbiota transplantation (FMT) is an effective treatment for Clostridium difficile infections that are refractory to antibiotic therapy. Because of the important roles of the microbiota in the function of the gastrointestinal tract and other aspects of human physiology, there is a growing interest in studying FMT for other clinical indications. The US Food and Drug Administration regulate…
Kelly, C. R., et al. (2020). "Monitoring Fecal Microbiota Transplantation Practice in a Rapidly Evolving Health and Regulatory Environment." Gastroenterology 159(6): 2004-2006.
Kelly, C. R., et al. (2020). "Monitoring Fecal Microbiota Transplantation Practice in a Rapidly Evolving Health and Regulatory Environment." Gastroenterology 159(6): 2004-2006.
Kesavelu, D. and P. Jog (2023). "Current understanding of antibiotic-associated dysbiosis and approaches for its management." Therapeutic Advances in Infectious Disease 10.
	Increased exposure to antibiotics during early childhood increases the risk of antibiotic-associated dysbiosis, which is associated with reduced diversity of gut microbial species and abundance of certain taxa, disruption of host immunity, and the emergence of antibiotic-resistant microbes. The disruption of gut microbiota and host immunity in early life is linked to the development of immune-rel…
Keskey, R., et al. (2020). "The use of fecal microbiota transplant in sepsis." Translational Research 226: 12-25.
	Sepsis is defined as a dysregulated inflammatory response, which ultimately results from a perturbed interaction of both an altered immune system and the biomass and virulence of involved pathogens. This response has been tied to the intestinal microbiota, as the microbiota and its associated metabolites play an essential role in regulating the host immune response to infection. In turn, critical…
Kessoku, T., et al. (2021). "The role of leaky gut in nonalcoholic fatty liver disease: A novel therapeutic target." International Journal of Molecular Sciences 22(15).
	The liver directly accepts blood from the gut and is, therefore, exposed to intestinal bacteria. Recent studies have demonstrated a relationship between gut bacteria and nonalcoholic fatty liver disease (NAFLD). Approximately 10%–20% of NAFLD patients develop nonalcoholic steatohepatitis (NASH), and endotoxins produced by Gram-negative bacilli may be involved in NAFLD pathogenesis. NAFLD hyperend…
Khandelwal, P., et al. (2019). "A Pilot Study of Human Milk to Reduce Intestinal Inflammation After Bone Marrow Transplant." Breastfeed Med 14(3): 193-202.
	OBJECTIVE: Human milk administration in the early peritransplant period would lower intestinal inflammation after bone marrow transplant (BMT). MATERIALS AND METHODS: Children 0-5 years undergoing BMT received either a ready-to-feed human milk preparation designed for these children (Prolacta Bioscience, Duarte, CA) or standard formula. Babies breastfeeding at the time of BMT were also enrolled o…
Khandelwal, P., et al. (2019). "A Pilot Study of Human Milk to Reduce Intestinal Inflammation after Bone Marrow Transplant." Breastfeeding Medicine 14(3): 193-202.
	Human milk administration in the early peritransplant period would lower intestinal inflammation after bone marrow transplant (BMT). Materials and Methods: Children 0-5 years undergoing BMT received either a ready-to-feed human milk preparation designed for these children (Prolacta Bioscience, Duarte, CA) or standard formula. Babies breastfeeding at the time of BMT were also enrolled on the human…
Khanna, S. (2020). "Gut Involvement by COVID-19." Mayo Clinic Proceedings 95(11): 2309-2311.
Khanna, S. (2021). "A defined microbiome therapeutic prevents recurrent Clostridioides difficile." The Lancet Gastroenterology and Hepatology 6(4): 255-256.
Khanna, S. and C. S. Kraft (2021). "The interplay of SARS-CoV-2 and Clostridioides difficile infection." Future Microbiol 16: 439-443.
	The COVID-19 pandemic has changed the way we practice medicine and lead our lives. In addition to pulmonary symptoms; COVID-19 as a syndrome has multisystemic involvement including frequent gastrointestinal symptoms such as diarrhea. Due to microbiome alterations with COVID-19 and frequent antibiotic exposure, COVID-19 can be complicated by Clostridioides difficile infection. Co-infection with th…
Khanna, S. and C. S. Kraft (2021). "The interplay of SARS-CoV-2 and Clostridioides difficile infection." Future microbiology 16(6): 439-443.
	The COVID-19 pandemic has changed the way we practice medicine and lead our lives. In addition to pulmonary symptoms; COVID-19 as a syndrome has multisystemic involvement including frequent gastrointestinal symptoms such as diarrhea. Due to microbiome alterations with COVID-19 and frequent antibiotic exposure, COVID-19 can be complicated by Clostridioides difficile infection. Co-infection with th…
Khanna, S. and D. Pardi (2020). "Fecal Microbiota Transplantation for Recurrent Clostridioides difficile infection: The COVID-19 Era." Am J Gastroenterol 115(7): 971-974.
Khanna, S. and D. Pardi (2020). "Fecal Microbiota Transplantation for Recurrent Clostridioides difficile infection: The COVID-19 Era." American Journal of Gastroenterology 115(7): 971-974.
Khanna, S. and R. Pardi (2022). "Clostridioides difficile infection: curbing a difficult menace." Therapeutic Advances in Gastroenterology 15.
Khanna, S., et al. (2021). "Fecal Microbiota Transplantation for Recurrent <i>C difficile</i> Infection During the COVID-19 Pandemic: Experience and Recommendations." Mayo Clinic Proceedings 96(6): 1418-1425.
	Objective: To report experience with fecal microbiota transplantation (FMT) for recurrent Clostridioides difficile infection (rCDI) and provide recommendations for management of rCDI and donor testing during the COVID-19 pandemic. Methods: A retrospective study of patients with rCDI who underwent FMT from May 26, 2020, to September 30, 2020, with stool from well-screened donors with health and in…
Khanna, S., et al. (2021). "Fecal Microbiota Transplantation for Recurrent C difficile Infection During the COVID-19 Pandemic: Experience and Recommendations." Mayo Clin Proc 96(6): 1418-1425.
	OBJECTIVE: To report experience with fecal microbiota transplantation (FMT) for recurrent Clostridioides difficile infection (rCDI) and provide recommendations for management of rCDI and donor testing during the COVID-19 pandemic. METHODS: A retrospective study of patients with rCDI who underwent FMT from May 26, 2020, to September 30, 2020, with stool from well-screened donors with health and in…
Khanna, S., et al. (2021). "Fecal Microbiota Transplantation for Recurrent C difficile Infection During the COVID-19 Pandemic: Experience and Recommendations." Mayo Clinic Proceedings 96(6): 1418-1425.
	Objective: To report experience with fecal microbiota transplantation (FMT) for recurrent Clostridioides difficile infection (rCDI) and provide recommendations for management of rCDI and donor testing during the COVID-19 pandemic. Methods: A retrospective study of patients with rCDI who underwent FMT from May 26, 2020, to September 30, 2020, with stool from well-screened donors with health and in…
Khatoon, S., et al. (2023). "Effects of gut microbiota on neurodegenerative diseases." Frontiers in Aging Neuroscience 15: 19.
	A progressive degradation of the brain's structure and function, which results in a reduction in cognitive and motor skills, characterizes neurodegenerative diseases (NDs) such as Alzheimer's disease (AD), Parkinson's disease (PD), Amyotrophic lateral sclerosis (ALS), and Huntington's disease (HD). The morbidity linked to NDs is growing, which poses a severe threat to human being's mental and phy…
Khatri, P., et al. (2023). Correlation of human microbiome and immune functioning with COVID-19 infections: An overview. Probiotics, Prebiotics, Synbiotics, and Postbiotics: Human Microbiome and Human Health: 195-216.
	Many microorganisms inhabit the human body, forming a continuous environmental system that regulates human physiology in both health and sickness. As these microorganisms have a coevolutionary relationship with our immune system that is why these microorganisms are very much capable to aid pathogen defence, metabolic pathways, and energy provision. However, many of these microorganisms perform ta…
Khine, W. W. T., et al. (2020). "Indonesian children fecal microbiome from birth until weaning was different from microbiomes of their mothers." Gut Microbes 12(1).
	Gastrointestinal (GI) microbiota play an important role in human health and wellbeing and the first wave of gut microbes arrives mostly through vertical transmission from mother to child. This study has undertaken to understand the microbiota profile of healthy Southeast Asian mother-infant pairs. Here, we examined the fecal, vaginal and breast milk microbiota of Indonesian mothers and the fecal …
Khuroo, M. S., et al. (2016). "Transmission of Hepatitis E Virus in developing countries." Viruses 8(9).
	Hepatitis E virus (HEV), an RNA virus of the Hepeviridae family, has marked heterogeneity. While all five HEV genotypes can cause human infections, genotypes HEV-1 and -2 infect humans alone, genotypes HEV-3 and -4 primarily infect pigs, boars and deer, and genotype HEV-7 primarily infects dromedaries. The global distribution of HEV has distinct epidemiological patterns based on ecology and socio…
Kim, H. S. (2021). "Do an altered gut microbiota and an associated leaky gut affect COVID-19 severity?" mBio 12(1): 1-9.
	Coronavirus disease 2019 (COVID-19), which has been declared a pan-demic, has exhibited a wide range of severity worldwide. Although this global variation is largely affected by socio-medical situations in each country, there is also high individual-level variation attributable to elderliness and certain underlying medical conditions, including high blood pressure, diabetes, and obesity. As both …
Kinashi, Y. and K. Hase (2021). "Partners in Leaky Gut Syndrome: Intestinal Dysbiosis and Autoimmunity." Frontiers in Immunology 12.
	The intestinal surface is constitutively exposed to diverse antigens, such as food antigens, food-borne pathogens, and commensal microbes. Intestinal epithelial cells have developed unique barrier functions that prevent the translocation of potentially hostile antigens into the body. Disruption of the epithelial barrier increases intestinal permeability, resulting in leaky gut syndrome (LGS). Cli…
Klatt, N. R. and J. A. Manuzak (2018). "Microbial Effects on Immunity in HIV: Virus, Gender or Sexual Preference Induced?" EBioMedicine 31: 7-8.
Knight, D. R., et al. (2023). "Genomic epidemiology and transmission dynamics of recurrent Clostridioides difficile infection in Western Australia." European Journal of Clinical Microbiology and Infectious Diseases 42(5): 607-619.
	Recurrent cases of Clostridioides difficile infection (rCDI) remain one of the most common and serious challenges faced in the management of CDI. The accurate distinction between a relapse (caused by infection with the same strain) and reinfection (caused by a new strain) has implications for infection control and prevention, and patient therapy. Here, we used whole-genome sequencing to investiga…
Kociolek, L. K., et al. (2019). "Response to: Treatment of (Recurrent) Clostridioides difficile Infections in Children and Adults." Journal of Pediatric Gastroenterology and Nutrition 69(2): e58-e59.
Koh, B., et al. (2023). "An Australian perspective on monkeypox virus and stool transplants." The Lancet Gastroenterology and Hepatology 8(2): 114-115.
Kolb, H. J., et al. (2018). "Infection and GVHD." Cellular Therapy and Transplantation 7(1): 8-17.
	The role of infections in allogeneic stem cell transplantation and graft-versus-host disease has gained a renewed interest because of several developments in recent years. Variable degrees of immune deficiency exist as a consequence of immune suppression until the immune system of donor origin is established; graft-versus-host disease (GVHD) and immunosuppressive treatment for prophylaxis and the…
Kondapi, D. S., et al. (2021). "Norovirus in Cancer Patients: A Review." Open Forum Infectious Diseases 8(6).
	Norovirus (NoV) is the leading cause of viral-related diarrhea in cancer patients, in whom it can be chronic, contributing to decreased quality of life, interruption of cancer care, malnutrition, and altered mucosal barrier function. Immunosuppressed cancer patients shed NoV for longer periods of time than immunocompetent hosts, favoring quasispecies development and emergence of novel NoV variant…
Koninckx, P. R., et al. (2019). "Infection as a potential cofactor in the genetic-epigenetic pathophysiology of endometriosis: a systematic review." Facts Views Vis Obgyn 11(3): 209-216.
	BACKGROUND: The genetic-epigenetic theory postulates that endometriosis is triggered by a cumulative set of genetic-epigenetic (GE) incidents. Pelvic and upper genital tract infection might induce GE incidents and thus play a role in the pathogenesis of endometriosis. Thus, this article aims to review the association of endometriosis with upper genital tract and pelvic infections. METHODS: Pubmed…
Kotla, N. K., et al. (2022). "The Role of Ferritin in Health and Disease: Recent Advances and Understandings." Metabolites 12(7).
	Systemic iron homeostasis needs to be tightly controlled, as both deficiency and excess iron cause major global health concerns, such as iron deficiency anemia, hemochromatosis, etc. In mammals, sufficient dietary acquisition is critical for fulfilling the systemic iron requirement. New questions are emerging about whether and how cellular iron transport pathways integrate with the iron storage m…
Kountouras, J., et al. (2022). "Potential impact of Helicobacter pylori and metabolic syndrome-related non-alcoholic fatty liver disease on cardio-cerebrovascular disease." Metabolism: Clinical and Experimental 135.
Krawczyk, B., et al. (2022). "Urinary Tract Infections Caused by K. pneumoniae in Kidney Transplant Recipients – Epidemiology, Virulence and Antibiotic Resistance." Frontiers in cellular and infection microbiology 12.
	Urinary tract infections are the most common complication in kidney transplant recipients, possibly resulting in the deterioration of a long-term kidney allograft function and an increased risk of recipient’s death. K. pneumoniae has emerged as one of the most prevalent etiologic agents in the context of recurrent urinary tract infections, especially with multidrug resistant strains. This paper d…
Krishnan, A., et al. (2021). "COVID-19: An overview and a clinical update." World Journal of Clinical Cases 9(1): 8-23.
	The outbreak of coronavirus disease-2019 (COVID-19, previously known as 2019 nCoV) caused by severe acute respiratory syndrome coronavirus 2 (SARS-CoV-2) infection in Wuhan City, China, has spread rapidly around the world. Most patients from the first cluster had an epidemiological connection to the Wuhan's Huanan Seafood Wholesale Market. Available evidence has shown that SARSCoV- 2 can be easil…
Ksi?dzyna, D. (2020). "Fecal microbiota transplantation in adults as a modern form of past "coprotherapy": Hope or hype?" Acta Poloniae Pharmaceutica - Drug Research 77(3): 391-401.
	The influence of intestinal microbiota on human health and disease is of great importance. Fecal microbiota transplantation (FMT) defined as the transfer of the stool-derived microbiota of the distal gastrointestinal (GI) tract from a healthy donor to a patient with a disease attributable to intestinal dysbiosis is, in addition to the use of probiotics, prebiotics, synbiotics and eubiotics, one o…
Kudela, E., et al. (2021). "The interplay between the vaginal microbiome and innate immunity in the focus of predictive, preventive, and personalized medical approach to combat HPV-induced cervical cancer." EPMA Journal 12(2): 199-220.
	HPVs representing the most common sexually transmitted disease are a group of carcinogenic viruses with different oncogenic potential. The immune system and the vaginal microbiome represent the modifiable and important risk factors in HPV-induced carcinogenesis. HPV infection significantly increases vaginal microbiome diversity, leading to gradual increases in the abundance of anaerobic bacteria …
Kumar, A., et al. (2018). "Impact of nutrition and rotavirus infection on the infant gut microbiota in a humanized pig model." BMC Gastroenterol 18(1): 93.
	BACKGROUND: Human rotavirus (HRV) is a major cause of viral gastroenteritis in infants; particularly in developing countries where malnutrition is prevalent. Malnutrition perturbs the infant gut microbiota leading to sub-optimal functioning of the immune system and further predisposing infants to enteric infections. Therefore, we hypothesized that malnutrition exacerbates rotavirus disease severi…
Kumar, A., et al. (2018). "Impact of nutrition and rotavirus infection on the infant gut microbiota in a humanized pig model." BMC Gastroenterology 18(1).
	Background: Human rotavirus (HRV) is a major cause of viral gastroenteritis in infants; particularly in developing countries where malnutrition is prevalent. Malnutrition perturbs the infant gut microbiota leading to sub-optimal functioning of the immune system and further predisposing infants to enteric infections. Therefore, we hypothesized that malnutrition exacerbates rotavirus disease severi…
Kumar, A., et al. (2018). "Impact of nutrition and rotavirus infection on the infant gut microbiota in a humanized pig model." BMC Gastroenterology 18: 17.
	Background: Human rotavirus (HRV) is a major cause of viral gastroenteritis in infants; particularly in developing countries where malnutrition is prevalent. Malnutrition perturbs the infant gut microbiota leading to sub-optimal functioning of the immune system and further predisposing infants to enteric infections. Therefore, we hypothesized that malnutrition exacerbates rotavirus disease severi…
Künnemann, K. (2016). The Liver Meeting 2016 - American Association for the Study of Liver Diseases, 67th annual Meeting (November 11-15, 2016 - Boston, Massachusetts, USA). Drugs of Today.
	This year, The Liver Meeting, organized by the American Association for the Study of Liver Diseases, was held at the Hynes Convention Center in Boston, Massachusetts (USA). During the 4-day conference, scientists and researchers from all over the world discussed recent results and advances in the field of hepatology. New research with experimental, as well as investigational, therapeutic candidat…
Lahtinen, P., et al. (2017). "Faecal microbiota transplantation in patients with <i>Clostridium</i> <i>difficile</i> and significant comorbidities as well as in patients with new indications: A case series." World Journal of Gastroenterology 23(39): 7174-7184.
	Fecal microbiota transplantation (FMT) is effective in recurrent Clostridium difficile infection (rCDI). Knowledge of the safety and efficacy of FMT treatment in immune deficient patients is scarce. FMT has been suggested as a potential method for an increasing number of new indications besides rCDI. Among our FMT-treated rCDI patients, we reviewed those with major comorbidities: two human immuno…
Lahtinen, P., et al. (2017). "Faecal microbiota transplantation in patients with Clostridium difficile and significant comorbidities as well as in patients with new indications: A case series." World J Gastroenterol 23(39): 7174-7184.
	Fecal microbiota transplantation (FMT) is effective in recurrent Clostridium difficile infection (rCDI). Knowledge of the safety and efficacy of FMT treatment in immune deficient patients is scarce. FMT has been suggested as a potential method for an increasing number of new indications besides rCDI. Among our FMT-treated rCDI patients, we reviewed those with major comorbidities: two human immuno…
Lahtinen, P., et al. (2017). "Faecal microbiota transplantation in patients with Clostridium difficile and significant comorbidities as well as in patients with new indications: A case series." World Journal of Gastroenterology 23(39): 7174-7184.
	Fecal microbiota transplantation (FMT) is effective in recurrent Clostridium difficile infection (rCDI). Knowledge of the safety and efficacy of FMT treatment in immune deficient patients is scarce. FMT has been suggested as a potential method for an increasing number of new indications besides rCDI. Among our FMT-treated rCDI patients, we reviewed those with major comorbidities: two human immuno…
Lai, J., et al. (2021). "New Evidence of Gut Microbiota Involvement in the Neuropathogenesis of Bipolar Depression by TRANK1 Modulation: Joint Clinical and Animal Data." Front Immunol 12: 789647.
	Tetratricopeptide repeat and ankyrin repeat containing 1 (TRANK1) is a robust risk gene of bipolar disorder (BD). However, little is known on the role of TRANK1 in the pathogenesis of BD and whether the gut microbiota is capable of regulating TRANK1 expression. In this study, we first investigated the serum mRNA level of TRANK1 in medication-free patients with a depressive episode of BD, then a m…
Lai, J., et al. (2021). "New Evidence of Gut Microbiota Involvement in the Neuropathogenesis of Bipolar Depression by TRANK1 Modulation: Joint Clinical and Animal Data." Frontiers in Immunology 12.
	Tetratricopeptide repeat and ankyrin repeat containing 1 (TRANK1) is a robust risk gene of bipolar disorder (BD). However, little is known on the role of TRANK1 in the pathogenesis of BD and whether the gut microbiota is capable of regulating TRANK1 expression. In this study, we first investigated the serum mRNA level of TRANK1 in medication-free patients with a depressive episode of BD, then a m…
Lai, J. B., et al. (2021). "New Evidence of Gut Microbiota Involvement in the Neuropathogenesis of Bipolar Depression by <i>TRANK1</i> Modulation: Joint Clinical and Animal Data." Frontiers in Immunology 12: 10.
	Tetratricopeptide repeat and ankyrin repeat containing 1 (TRANK1) is a robust risk gene of bipolar disorder (BD). However, little is known on the role of TRANK1 in the pathogenesis of BD and whether the gut microbiota is capable of regulating TRANK1 expression. In this study, we first investigated the serum mRNA level of TRANK1 in medication-free patients with a depressive episode of BD, then a m…
Landsman, M. J., et al. (2014). "Diagnosis and management of common gastrointestinal tract infectious diseases in ulcerative colitis and crohn's disease patients." Inflammatory Bowel Diseases 20(12): 2503-2510.
	Management of inflammatory bowel disease (IBD), including ulcerative colitis and Crohn's disease, stretches beyond control of flares. Some infections of the gastrointestinal tract are more commonly seen in patients with IBD. Work from the Human Microbiome Project has been instrumental in our understanding of the interplay between the vast gut microbiota and host immune responses. Patients with IB…
Lane, J. P., et al. (2015). "Gut microbiome variations during hematopoietic stem cell transplant in severe combined immunodeficiency." J Allergy Clin Immunol 135(6): 1654-1656.
Lane, J. P., et al. (2015). "Gut microbiome variations during hematopoietic stem cell transplant in severe combined immunodeficiency." Journal of Allergy and Clinical Immunology 135(6): 1654-1656.e1652.
Lanthier, N. and P. St?rkel (2017). "Treatment of severe alcoholic hepatitis: past, present and future." Eur J Clin Invest 47(7): 531-539.
	Alcoholic hepatitis (AH) manifests as a clinical syndrome characterized by recent jaundice and liver function deterioration in an actively drinking patient. The principal cause of AH is alcoholic steatohepatitis (ASH) defined histologically by the coexistence of steatosis, hepatocyte ballooning and satellitosis. While nonsevere AH usually responds to alcohol abstinence, severe AH, identified by M…
Lanthier, N. and P. St?rkel (2017). "Treatment of severe alcoholic hepatitis: past, present and future." European Journal of Clinical Investigation 47(7): 531-539.
	Alcoholic hepatitis (AH) manifests as a clinical syndrome characterized by recent jaundice and liver function deterioration in an actively drinking patient. The principal cause of AH is alcoholic steatohepatitis (ASH) defined histologically by the coexistence of steatosis, hepatocyte ballooning and satellitosis. While nonsevere AH usually responds to alcohol abstinence, severe AH, identified by M…
Lanthier, N. and P. St?rkel (2017). "Treatment of severe alcoholic hepatitis: past, present and future." European Journal of Clinical Investigation 47(7): 531-539.
	Alcoholic hepatitis (AH) manifests as a clinical syndrome characterized by recent jaundice and liver function deterioration in an actively drinking patient. The principal cause of AH is alcoholic steatohepatitis (ASH) defined histologically by the coexistence of steatosis, hepatocyte ballooning and satellitosis. While nonsevere AH usually responds to alcohol abstinence, severe AH, identified by M…
LaPelusa, M., et al. (2021). "Microbiome for Mars: surveying microbiome connections to healthcare with implications for long-duration human spaceflight, virtual workshop, July 13, 2020." Microbiome 9(1).
	The inaugural “Microbiome for Mars” virtual workshop took place on July 13, 2020. This event assembled leaders in microbiome research and development to discuss their work and how it may relate to long-duration human space travel. The conference focused on surveying current microbiome research, future endeavors, and how this growing field could broadly impact human health and space exploration. T…
Lau, H. C., et al. (2022). "Targeting the Gut Microbiota in Coronavirus Disease 2019: Hype or Hope?" Gastroenterology 162(1): 9-16.
Lau, H. C. H., et al. (2022). "Targeting the Gut Microbiota in Coronavirus Disease 2019: Hype or Hope?" Gastroenterology 162(1): 9-16.
Law, N. and R. A. Taplitz (2022). "How I manage infection risk and prevention in patients with lymphoid cancer." Blood 139(10): 1517-1528.
	Infections are a common cause of morbidity and mortality in patients with lymphoid cancer. Because cancer therapeutics, including new targeted therapies and immunotherapies, are evolving, clinicians need to be aware of additional risk factors and infections that may arise in patients treated with these agents. This article highlights fundamental issues in treating patients with lymphoid cancer, i…
Lebeer, S. and I. Spacova (2019). Exploring human host-microbiome interactions in health and disease - How to not get lost in translation. Genome Biology.
	A meeting report on the 7th Wellcome Trust conference on Exploring Human Host-Microbiome Interactions in Health and Disease, held at Hinxton, UK, 5-7 December 2018. © 2019 The Author(s).
Leber, A., et al. (2017). "Modeling new immunoregulatory therapeutics as antimicrobial alternatives for treating <i>Clostridium difficile</i> infection." Artificial Intelligence in Medicine 78: 1-13.
	The current treatment paradigm in Clostridium difficile infection is the administration of antibiotics contributing to the high rates of recurrent infections. Recent alternative strategies, such as fecal microbiome transplantation and anti-toxin antibodies, have shown similar efficacy in the treatment of C. difficile associated disease (CDAD). However, barriers exist for either treatment or other…
Lechner, S., et al. (2020). "Fecal Microbiota Transplantation for Chronic Liver Diseases: Current Understanding and Future Direction." Dig Dis Sci 65(3): 897-905.
	Chronic liver disease is a major cause of morbidity and mortality worldwide. Even though effective treatments are now available for most chronic viral hepatitis, treatment options for other causes of chronic liver disease remain inadequate. Recent research has revealed a previously unappreciated role that the human intestinal microbiome plays in mediating the development and progression of chroni…
Lechner, S., et al. (2020). "Fecal Microbiota Transplantation for Chronic Liver Diseases: Current Understanding and Future Direction." Digestive Diseases and Sciences 65(3): 897-905.
	Chronic liver disease is a major cause of morbidity and mortality worldwide. Even though effective treatments are now available for most chronic viral hepatitis, treatment options for other causes of chronic liver disease remain inadequate. Recent research has revealed a previously unappreciated role that the human intestinal microbiome plays in mediating the development and progression of chroni…
Lechner, S., et al. (2020). "Fecal Microbiota Transplantation for Chronic Liver Diseases: Current Understanding and Future Direction." Digestive Diseases and Sciences 65(3): 897-905.
	Chronic liver disease is a major cause of morbidity and mortality worldwide. Even though effective treatments are now available for most chronic viral hepatitis, treatment options for other causes of chronic liver disease remain inadequate. Recent research has revealed a previously unappreciated role that the human intestinal microbiome plays in mediating the development and progression of chroni…
Lecronier, M., et al. (2020). "Gut microbiota composition alterations are associated with the onset of diabetes in kidney transplant recipients." PLoS One 15(1).
	Background The gut dysbiosis associated with diabetes acquired before or after kidney transplantation (KT) has not been explored. Methods Patients transplanted at our institution provided fecal samples before, and 3-9 months after KT. Fecal bacterial DNA was extracted and 9 bacteria or bacterial groups were quantified by qPCR. Results 50 patients (19 controls without diabetes, 15 who developed Ne…
Lee, E. H., et al. (2023). "Comparing the efficacy of different methods of faecal microbiota transplantation via oral capsule, oesophagogastroduodenoscopy, colonoscopy, or gastric tube." Journal of Hospital Infection 131: 234-243.
	Background: The increasing prevalence of multidrug-resistant organism (MDRO) carriage poses major challenges to medicine as healthcare costs increase. Recently, faecal microbiota transplantation (FMT) has been discussed as a novel and effective method for decolonizing MDRO. Aim: To compare the efficacy of different FMT methods to optimize the success rate of decolonization in patients with MDRO c…
Lee, J., et al. (2020). "Gut Microbiota-Derived Short-Chain Fatty Acids Promote Poststroke Recovery in Aged Mice." Circ Res 127(4): 453-465.
	RATIONALE: The elderly experience profound systemic responses after stroke, which contribute to higher mortality and more severe long-term disability. Recent studies have revealed that stroke outcomes can be influenced by the composition of gut microbiome. However, the potential benefits of manipulating the gut microbiome after injury is unknown. OBJECTIVE: To determine if restoring youthful gut …
Lee, J., et al. (2020). "Gut Microbiota-Derived Short-Chain Fatty Acids Promote Poststroke Recovery in Aged Mice." Circulation Research 127(4): 453-465.
	Rationale: The elderly experience profound systemic responses after stroke, which contribute to higher mortality and more severe long-term disability. Recent studies have revealed that stroke outcomes can be influenced by the composition of gut microbiome. However, the potential benefits of manipulating the gut microbiome after injury is unknown. Objective: To determine if restoring youthful gut …
Lee, J., et al. (2020). "Gut Microbiota-Derived Short-Chain Fatty Acids Promote Poststroke Recovery in Aged Mice." Circulation Research 127(4): 453-465.
	RATIONALE: The elderly experience profound systemic responses after stroke, which contribute to higher mortality and more severe long-term disability. Recent studies have revealed that stroke outcomes can be influenced by the composition of gut microbiome. However, the potential benefits of manipulating the gut microbiome after injury is unknown. OBJECTIVE: To determine if restoring youthful gut …
Lee, J. R., et al. (2019). "Butyrate-producing gut bacteria and viral infections in kidney transplant recipients: A pilot study." Transpl Infect Dis 21(6): e13180.
	BACKGROUND: The gut microbiome is being associated increasingly with development of infections besides Clostridium difficile infection. A recent study found an association between butyrate-producing gut (BPG) bacteria and less frequent development of lower respiratory viral infections in allogeneic hematopoietic stem cell transplant recipients (Haak et al, Blood 131(26): 2978, 2018). In this inve…
Lee, J. R., et al. (2019). "Butyrate-producing gut bacteria and viral infections in kidney transplant recipients: A pilot study." Transplant Infectious Disease 21(6).
	Background: The gut microbiome is being associated increasingly with development of infections besides Clostridium difficile infection. A recent study found an association between butyrate-producing gut (BPG) bacteria and less frequent development of lower respiratory viral infections in allogeneic hematopoietic stem cell transplant recipients (Haak et al, Blood 131(26): 2978, 2018). In this inve…
Lee, J. R., et al. (2019). "Butyrate-producing gut bacteria and viral infections in kidney transplant recipients: A pilot study." Transplant Infectious Disease 21(6): 10.
	Background The gut microbiome is being associated increasingly with development of infections besides Clostridium difficile infection. A recent study found an association between butyrate-producing gut (BPG) bacteria and less frequent development of lower respiratory viral infections in allogeneic hematopoietic stem cell transplant recipients (Haak et al, Blood 131(26): 2978, 2018). In this inves…
Lee, J. R., et al. (2019). "Gut microbiota dysbiosis and diarrhea in kidney transplant recipients." American journal of transplantation 19(2): 488-500.
	Posttransplant diarrhea is associated with kidney allograft failure and death, but its etiology remains unknown in the majority of cases. Because altered gut microbial ecology is a potential basis for diarrhea, we investigated whether posttransplant diarrhea is associated with gut dysbiosis. We enrolled 71 kidney allograft recipients for serial fecal specimen collections in the first 3 months of …
Lee, S., et al. (2022). "Intestinal antiviral signaling is controlled by autophagy gene Epg5 independent of the microbiota." Autophagy 18(5): 1062-1077.
	Mutations in the macroautophagy/autophagy gene EPG5 are responsible for Vici syndrome, a human genetic disease characterized by combined immunodeficiency. Previously, we found that epg5(-/-) mice exhibit hyperinflammation in the lungs mediated by IL1B/IL-1? and TNF/TNF?, resulting in resistance to influenza. Here, we find that disruption of Epg5 results in protection against multiple enteric viru…
Lee, S., et al. (2022). "Intestinal antiviral signaling is controlled by autophagy gene Epg5 independent of the microbiota." Autophagy 18(5): 1062-1077.
	Mutations in the macroautophagy/autophagy gene EPG5 are responsible for Vici syndrome, a human genetic disease characterized by combined immunodeficiency. Previously, we found that epg5?/- mice exhibit hyperinflammation in the lungs mediated by IL1B/IL-1? and TNF/TNF?, resulting in resistance to influenza. Here, we find that disruption of Epg5 results in protection against multiple enteric viruse…
Legoff, J., et al. (2017). "The eukaryotic gut virome in hematopoietic stem cell transplantation: new clues in enteric graft-versus-host disease." Nat Med 23(9): 1080-1085.
	Much attention has been focused on the role of the bacterial microbiome in human health, but the virome is understudied. Although previously investigated in individuals with inflammatory bowel diseases or solid-organ transplants, virome dynamics in allogeneic hematopoietic stem cell transplantation (HSCT) and enteric graft-versus-host disease (GVHD) remain unexplored. Here we characterize the lon…
Legoff, J., et al. (2017). "The eukaryotic gut virome in hematopoietic stem cell transplantation: New clues in enteric graft-versus-host disease." Nature Medicine 23(9): 1080-1085.
	Much attention has been focused on the role of the bacterial microbiome in human health, but the virome is understudied. Although previously investigated in individuals with inflammatory bowel diseases or solid-organ transplants, virome dynamics in allogeneic hematopoietic stem cell transplantation (HSCT) and enteric graft-versus-host disease (GVHD) remain unexplored. Here we characterize the lon…
Legoff, J., et al. (2017). "The eukaryotic gut virome in hematopoietic stem cell transplantation: new clues in enteric graft-versus-host disease." Nature Medicine 23(9): 1080-+.
	Much attention has been focused on the role of the bacterial microbiome in human health, but the virome is understudied. Although previously investigated in individuals with inflammatory bowel diseases or solid-organ transplants(1,2), virome dynamics in allogeneic hematopoietic stem cell transplantation (HSCT) and enteric graft-versus-host disease (GVHD) remain unexplored. Here we characterize th…
Lei, S., et al. (2019). "Enhanced GII.4 human norovirus infection in gnotobiotic pigs transplanted with a human gut microbiota." J Gen Virol 100(11): 1530-1540.
	The role of commensal microbiota in enteric viral infections has been explored extensively, but the interaction between human gut microbiota (HGM) and human norovirus (HuNoV) is poorly understood. In this study, we established an HGM-Transplanted gnotobiotic (Gn) pig model of HuNoV infection and disease, using an infant stool as HGM transplant and a HuNoV GII.4/2006b strain for virus inoculation.…
Lei, S., et al. (2019). "Enhanced GII.4 human norovirus infection in gnotobiotic pigs transplanted with a human gut microbiota." The Journal of general virology 100(11): 1530-1540.
	The role of commensal microbiota in enteric viral infections has been explored extensively, but the interaction between human gut microbiota (HGM) and human norovirus (HuNoV) is poorly understood. In this study, we established an HGM-Transplanted gnotobiotic (Gn) pig model of HuNoV infection and disease, using an infant stool as HGM transplant and a HuNoV GII.4/2006b strain for virus inoculation.…
Lei, S. H., et al. (2019). "Enhanced GII.4 human norovirus infection in gnotobiotic pigs transplanted with a human gut microbiota." Journal of General Virology 100(11): 1530-1540.
	The role of commensal microbiota in enteric viral infections has been explored extensively, but the interaction between human gut microbiota (HGM) and human norovirus (HuNoV) is poorly understood. In this study, we established an HGM-Transplanted gnotobiotic (Gn) pig model of HuNoV infection and disease, using an infant stool as HGM transplant and a HuNoV GII.4/2006b strain for virus inoculation.…
Lemon, K. P., et al. (2012). "Microbiota-targeted therapies: An ecological perspective." Science Translational Medicine 4(137).
	The connection between disease and the disruption of homeostatic interactions between the host and its microbiota is now well established. Drug developers and clinicians are starting to rely more heavily on therapies that directly target the microbiota and on the ecology of the microbiota to understand the outcomes of these treatments. The effects of those microbiota-targeted therapies that alter…
Le?n, J. C. P. and A. A. Florez (2021). "Fecal microbiota transplant in a patient with canine parvovirus: Clinical case report." Revista de Investigaciones Veterinarias del Peru 32(5).
	It is reported the case of a four-month-old puppy that was admitted to the consultation at the veterinary clinic «Vet Center», Bucaramanga, Colombia, due to a severe gastroenteric disturbance. The patient showed signs of depression, vomiting, dehydration, and fever. The haematological evaluation revealed slight anaemia, and the canine parvovirus test was positive. For the stabilization and treatm…
Leung, J. S. M. (2022). "Interaction between gut microbiota and COVID-19 and its vaccines." World Journal of Gastroenterology 28(40): 5801-5806.
	The whole world has been continuously afflicted by the coronavirus disease 2019 (COVID-19) pandemic for the past 3 years. Many countries have tried many methods to control this virus infection with varying successes and failures. The gut microbiota is a biosystem spanning the entire length of the digestive tract and playing important roles in health and disease. It is much affected by COVID-19. I…
Li, J., et al. (2022). "Application of fecal microbial transplantation in hepatic encephalopathy after transjugular intrahepatic portosystemic shunt." Medicine (Baltimore) 101(3): e28584.
	RATIONALE: Transjugular intrahepatic portosystemic shunt (TIPS) is mainly used to treat acute and chronic esophageal, gastric, and intestinal variceal bleeding and refractory ascites caused by portal hypertension. The most common complication of TIPS is the development of hepatic encephalopathy (HE). Fecal microbiota transplantation (FMT) is an emerging method for treating diseases by altering th…
Li, J., et al. (2022). "Application of fecal microbial transplantation in hepatic encephalopathy after transjugular intrahepatic portosystemic shunt." Medicine (United States) 101(3).
	Rationale: Transjugular intrahepatic portosystemic shunt (TIPS) is mainly used to treat acute and chronic esophageal, gastric, and intestinal variceal bleeding and refractory ascites caused by portal hypertension. The most common complication of TIPS is the development of hepatic encephalopathy (HE). Fecal microbiota transplantation (FMT) is an emerging method for treating diseases by altering th…
Li, J., et al. (2022). "Application of fecal microbial transplantation in hepatic encephalopathy after transjugular intrahepatic portosystemic shunt." Medicine 101(3): 6.
	Rationale: Transjugular intrahepatic portosystemic shunt (TIPS) is mainly used to treat acute and chronic esophageal, gastric, and intestinal variceal bleeding and refractory ascites caused by portal hypertension. The most common complication of TIPS is the development of hepatic encephalopathy (HE). Fecal microbiota transplantation (FMT) is an emerging method for treating diseases by altering th…
Li, J., et al. (2022). "A Promising Insight: The Potential Influence and Therapeutic Value of the Gut Microbiota in GI GVHD." Oxidative Medicine and Cellular Longevity 2022.
	Allogeneic hematopoietic cell transplantation (allo-HSCT) is a reconstruction process of hematopoietic and immune functions that can be curative in patients with hematologic malignancies, but it carries risks of graft-versus-host disease (GVHD), thrombotic microangiopathy (TMA), Epstein-Barr virus (EBV) infection, cytomegalovirus infection, secondary hemophagocytic lymphohistiocytosis (sHLH), mac…
Li, K., et al. (2022). "The Mechanism of Important Components in Canine Fecal Microbiota Transplantation." Vet Sci 9(12).
	Fecal microbiota transplantation (FMT) is a potential treatment for many intestinal diseases. In dogs, FMT has been shown to have positive regulation effects in treating Clostridioides difficile infection (CDI), inflammatory bowel disease (IBD), canine parvovirus (CPV) enteritis, acute diarrhea (AD), and acute hemorrhagic diarrhea syndrome (AHDS). FMT involves transplanting the functional compone…
Li, K., et al. (2022). "The Mechanism of Important Components in Canine Fecal Microbiota Transplantation." Veterinary Sciences 9(12).
	Fecal microbiota transplantation (FMT) is a potential treatment for many intestinal diseases. In dogs, FMT has been shown to have positive regulation effects in treating Clostridioides difficile infection (CDI), inflammatory bowel disease (IBD), canine parvovirus (CPV) enteritis, acute diarrhea (AD), and acute hemorrhagic diarrhea syndrome (AHDS). FMT involves transplanting the functional compone…
Li, K., et al. (2022). "Indications for canine fecal microbiota transplantation." Thai Journal of Veterinary Medicine 52(1): 13-21.
	Fecal microbiota transplantation (FMT) is a novel method to treat intestinal and extraintestinal diseases by transplanting the microbiota in the feces of healthy animals into the gastrointestinal tracts of patients and reconstructing intestinal flora in the patients' intestine. In this article, we reviewed the recent studies of canine FMT focusing on its indications. FMT was proved effective to t…
Li, K. R., et al. (2022). "The Mechanism of Important Components in Canine Fecal Microbiota Transplantation." Veterinary Sciences 9(12): 18.
	Simple Summary Due to increasing global bacterial resistance, there is a growing demand to find alternative treatments to antibiotics. Fecal microbiota transplantation, which involves transplanting fecal material from a donor into a recipient's gastrointestinal tract, is a possible alternative treatment for some diseases. However, which components are involved in canine fecal microbiota transplan…
Li, K. R., et al. (2022). "Indications for canine fecal microbiota transplantation." Thai Journal of Veterinary Medicine 52(1): 13-21.
	Fecal microbiota transplantation (FMT) is a novel method to treat intestinal and extraintestinal diseases by transplanting the microbiota in the feces of healthy animals into the gastrointestinal tracts of patients and reconstructing intestinal flora in the patients' intestine. In this article, we reviewed the recent studies of canine FMT focusing on its indications. FMT was proved effective to t…
Li, N., et al. (2019). "The commensal microbiota and viral infection: A comprehensive review." Frontiers in Immunology 10(JULY).
	The human body is inhabited by a diverse microbial community that is collectively coined as commensal microbiota. Recent research has greatly advanced our understanding of how the commensal microbiota affects host health. Among the various kinds of pathogenic infections of the host, viral infections constitute one of the most serious public health problems worldwide. During the infection process,…
Li, N., et al. (2019). "Efficacy analysis of fecal microbiota transplantation in the treatment of 2010 patients with intestinal disorders." Zhonghua wei chang wai ke za zhi = Chinese journal of gastrointestinal surgery 22(9): 861-868.
	ç›®ç?„ï¼? ??¢è®¨èڈŒç¾¤ç§»?¤چ?²»ç–—è‚ éپ“ç–¾ç—…ç?„?œ‰?•ˆ?€§?’Œ?®‰?…¨?€§?€‚ ?–¹?³•ï¼? é‡‡ç”¨?ڈڈè?°?€§ç—…?¾‹ç³»?ˆ—ç ”ç©¶?–¹?³•?€‚?”¶é›†2014?¹´5?œˆè‡³2018?¹´11?œˆ?œ?é—´??¥?ڈ—èڈŒç¾¤ç§»?¤چ?²»ç–—?¹¶é?ڈè®?3?¸??œˆ?»¥?¸??‚£è€…2 010?¾‹ç?„?¸´???èµ„?–™ï¼Œ?…¶?¸­?گŒ?µ??¤§?­¦é™„?±?ç¬¬?چپ????°‘?Œ»é™¢1 206?¾‹ï¼Œ?چ—??¬?¸œéƒ¨?ˆ??Œ??€»?Œ»é™¢804?¾‹ï¼›ç”·?€§797?¾‹ï¼Œ?¥³?€§1 213?¾‹ï¼›?¹´é¾„ï¼ˆ49.4?±16.5ï¼‰?²پ?€‚ç—…?¾‹ç?…
Li, N., et al. (2019). "[Efficacy analysis of fecal microbiota transplantation in the treatment of 2010 patients with intestinal disorders]." Zhonghua Wei Chang Wai Ke Za Zhi 22(9): 861-868.
	Objective: To evaluate the efficacy and safety of fecal microbiota transplantation (FMT) for intestinal disorders. Methods: A retrospectively descriptive cohort study was carried out. Clinical data of 2010 patients who underwent FMT and received follow-up for more than 3 months from May 2014 to November 2018 were collected, including 1,206 cases from Tongji University Shanghai Tenth People's Hosp…
Li, P., et al. (2022). "Machine learning for data integration in human gut microbiome." Microbial Cell Factories 21(1).
	Recent studies have demonstrated that gut microbiota plays critical roles in various human diseases. High-throughput technology has been widely applied to characterize the microbial ecosystems, which led to an explosion of different types of molecular profiling data, such as metagenomics, metatranscriptomics and metabolomics. For analysis of such data, machine learning algorithms have shown to be…
Li, Q. W., et al. (2020). "Composition of "gold juice" using an ancient method based on intestinal microecology." Journal of International Medical Research 48(9): 18.
	Objective To identify potentially effective bacterial components of gold juice, a traditional Chinese medicine treatment used for fecal microbiota transplantation. Methods Fecal samples were collected from five healthy children (two boys and three girls; mean age, 7.52 +/- 2.31 years). The children had no history of antibiotic use or intestinal microecological preparation in the preceding 3 month…
Li, S. X., et al. (2019). "Gut microbiota from high-risk men who have sex with men drive immune activation in gnotobiotic mice and in vitro HIV infection." PLoS Pathog 15(4): e1007611.
	Men who have sex with men (MSM) have differences in immune activation and gut microbiome composition compared with men who have sex with women (MSW), even in the absence of HIV infection. Gut microbiome differences associated with HIV itself when controlling for MSM, as assessed by 16S rRNA sequencing, are relatively subtle. Understanding whether gut microbiome composition impacts immune activati…
Li, S. X., et al. (2019). "Gut microbiota from high-risk men who have sex with men drive immune activation in gnotobiotic mice and in vitro HIV infection." PLoS Pathogens 15(4).
	Men who have sex with men (MSM) have differences in immune activation and gut microbiome composition compared with men who have sex with women (MSW), even in the absence of HIV infection. Gut microbiome differences associated with HIV itself when controlling for MSM, as assessed by 16S rRNA sequencing, are relatively subtle. Understanding whether gut microbiome composition impacts immune activati…
Li, S. X., et al. (2019). "Gut microbiota from high-risk men who have sex with men drive immune activation in gnotobiotic mice and in vitro HIV infection." PLoS Pathogens 15(4): 26.
	Men who have sex with men (MSM) have differences in immune activation and gut microbiome composition compared with men who have sex with women (MSW), even in the absence of HIV infection. Gut microbiome differences associated with HIV itself when controlling for MSM, as assessed by 16S rRNA sequencing, are relatively subtle. Understanding whether gut microbiome composition impacts immune activati…
Li, T., et al. (2021). "An optimised protocol for detection of SARS-CoV-2 in stool." BMC Microbiology 21(1).
	Background: SARS-CoV-2 has been detected in stool samples of COVID-19 patients, with potential implications for faecal-oral transmission. Compared to nasopharyngeal swab samples, the complexity of the stool matrix poses a challenge in the detection of the virus that has not yet been solved. However, robust and reliable methods are needed to estimate the prevalence and persistence of SARS-CoV-2 in…
Li, T., et al. (2021). "An optimised protocol for detection of SARS-CoV-2 in stool." BMC Microbiol 21(1): 242.
	BACKGROUND: SARS-CoV-2 has been detected in stool samples of COVID-19 patients, with potential implications for faecal-oral transmission. Compared to nasopharyngeal swab samples, the complexity of the stool matrix poses a challenge in the detection of the virus that has not yet been solved. However, robust and reliable methods are needed to estimate the prevalence and persistence of SARS-CoV-2 in…
Li, T. Q., et al. (2021). "An optimised protocol for detection of SARS-CoV-2 in stool." BMC Microbiology 21(1): 8.
	Background SARS-CoV-2 has been detected in stool samples of COVID-19 patients, with potential implications for faecal-oral transmission. Compared to nasopharyngeal swab samples, the complexity of the stool matrix poses a challenge in the detection of the virus that has not yet been solved. However, robust and reliable methods are needed to estimate the prevalence and persistence of SARS-CoV-2 in …
Li, X., et al. (2019). "Protein-Bound ?-glucan from Coriolus Versicolor has Potential for Use Against Obesity." Mol Nutr Food Res 63(7): e1801231.
	SCOPE: The prevalence of obesity and related disorders has vastly increased throughout the world and prevention of such circumstances thus represents a major challenge. Here, it has been shown that one protein-bound ?-glucan (PBG) from the edible mushroom Coriolus versicolor can be a potent anti-obesity component. METHODS AND RESULTS: PBG can reduce obesity and metabolic inflammation in mice fed …
Li, X., et al. (2019). "Protein-Bound ?-glucan from Coriolus Versicolor has Potential for Use Against Obesity." Molecular Nutrition and Food Research 63(7).
	Scope: The prevalence of obesity and related disorders has vastly increased throughout the world and prevention of such circumstances thus represents a major challenge. Here, it has been shown that one protein-bound ?-glucan (PBG) from the edible mushroom Coriolus versicolor can be a potent anti-obesity component. Methods and results: PBG can reduce obesity and metabolic inflammation in mice fed …
Li, X., et al. (2022). "Current Status of Probiotics as Supplements in the Prevention and Treatment of Infectious Diseases." Frontiers in cellular and infection microbiology 12.
	Probiotics play an important role against infectious pathogens via their effects on the epithelium, the production of antimicrobial compounds, and competitive exclusion. Administration of probiotic supplements may reduce the risk of infectious diseases and the use of antibiotics, hence contributing to a reduction or a delay of the development of multi-resistant bacteria. Infection is a constant c…
Li, X., et al. (2022). "Penthorum chinense Pursh. extract attenuates non-alcholic fatty liver disease by regulating gut microbiota and bile acid metabolism in mice." J Ethnopharmacol 294: 115333.
	ETHNOPHARMACOLOGICAL RELEVANCE: Penthorum chinense Pursh. (PCP) is commonly used as a Miao ethnomedicine and health food for liver protection in China. Gansukeli (WS3-B-2526-97) is made from the extract of PCP (PCPE) for the treatment of viral hepatitis. In recent years, PCPE has been reported in the treatment of non-alcoholic fatty liver disease (NAFLD), however its potential mechanism is not fu…
Li, X., et al. (2022). "Penthorum chinense Pursh. extract attenuates non-alcholic fatty liver disease by regulating gut microbiota and bile acid metabolism in mice." Journal of Ethnopharmacology 294.
	Ethnopharmacological relevance: Penthorum chinense Pursh. (PCP) is commonly used as a Miao ethnomedicine and health food for liver protection in China. Gansukeli (WS3–B-2526-97) is made from the extract of PCP (PCPE) for the treatment of viral hepatitis. In recent years, PCPE has been reported in the treatment of non-alcoholic fatty liver disease (NAFLD), however its potential mechanism is not fu…
Li, X. J., et al. (2019). "Protein-Bound ?-glucan from Coriolus Versicolor has Potential for Use Against Obesity." Molecular Nutrition & Food Research 63(7): 10.
	Scope The prevalence of obesity and related disorders has vastly increased throughout the world and prevention of such circumstances thus represents a major challenge. Here, it has been shown that one protein-bound beta-glucan (PBG) from the edible mushroom Coriolus versicolor can be a potent anti-obesity component. Methods and results PBG can reduce obesity and metabolic inflammation in mice fed…
Li, X. X., et al. (2022). "<i>Penthorum</i><i> chinense</i> Pursh. extract attenuates non-alcholic fatty liver disease by regulating gut microbiota and bile acid metabolism in mice." Journal of Ethnopharmacology 294: 12.
	Ethnopharmacological relevance: Penthorum chinense Pursh. (PCP) is commonly used as a Miao ethnomedicine and health food for liver protection in China. Gansukeli (WS3-B-2526-97) is made from the extract of PCP (PCPE) for the treatment of viral hepatitis. In recent years, PCPE has been reported in the treatment of non-alcoholic fatty liver disease (NAFLD), however its potential mechanism is not fu…
Li, Y., et al. (2022). "Research trends on clinical fecal microbiota transplantation: A biliometric analysis from 2001 to 2021." Frontiers in Immunology 13.
	Background: Numerous studies on fecal microbiota transplantation (FMT) have been conducted in the past two decades. We aimed to assess the research trends and hotspots in the field of FMT through a quantitative method. Materials and Methods: The clinical studies of FMT published from 2001 to 2021 were extracted from the Web of Science database. We analyzed the countries, institutions, authors, an…
Li, Y. G., et al. (2022). "Gut microbiota alteration and modulation in hepatitis B virus-related fibrosis and complications: Molecular mechanisms and therapeutic inventions." World J Gastroenterol 28(28): 3555-3572.
	Hepatitis B virus (HBV) has posed a threat to public health, mainly resulting in liver damage. With long-term accumulation of extracellular matrix, patients with chronic hepatitis B are at high risk of developing into liver fibrosis and cirrhosis and even life-threatening hepatic carcinoma. The occurrence of complications such as spontaneous bacterial peritonitis and hepatic encephalopathy greatl…
Li, Y. G., et al. (2022). "Gut microbiota alteration and modulation in hepatitis B virus-related fibrosis and complications: Molecular mechanisms and therapeutic inventions." World Journal of Gastroenterology 28(28): 3555-3572.
	Hepatitis B virus (HBV) has posed a threat to public health, mainly resulting in liver damage. With long-term accumulation of extracellular matrix, patients with chronic hepatitis B are at high risk of developing into liver fibrosis and cirrhosis and even life-threatening hepatic carcinoma. The occurrence of complications such as spontaneous bacterial peritonitis and hepatic encephalopathy greatl…
Li, Y. G., et al. (2022). "Gut microbiota alteration and modulation in hepatitis B virus-related fibrosis and complications: Molecular mechanisms and therapeutic inventions." World Journal of Gastroenterology 28(28): 19.
	Hepatitis B virus (HBV) has posed a threat to public health, mainly resulting in liver damage. With long-term accumulation of extracellular matrix, patients with chronic hepatitis B are at high risk of developing into liver fibrosis and cirrhosis and even life-threatening hepatic carcinoma. The occurrence of complications such as spontaneous bacterial peritonitis and hepatic encephalopathy greatl…
Li, Z. J., et al. (2022). "Role of intestinal flora in primary sclerosing cholangitis and its potential therapeutic value." World Journal of Gastroenterology 28(44): 6213-6229.
	Primary sclerosing cholangitis (PSC) is an autoimmune disease characterized by chronic cholestasis, a persistent inflammation of the bile ducts that leads to sclerotic occlusion and cholestasis. Gut microbes, consisting of microorganisms colonized in the human gut, play an important role in nutrient intake, metabolic homeostasis, immune regulation, and immune regulation; however, their presence m…
Li, Z. J., et al. (2022). "Role of intestinal flora in primary sclerosing cholangitis and its potential therapeutic value." World Journal of Gastroenterology 28(44): 6213-6229.
	Primary sclerosing cholangitis (PSC) is an autoimmune disease characterized by chronic cholestasis, a persistent inflammation of the bile ducts that leads to sclerotic occlusion and cholestasis. Gut microbes, consisting of microorganisms colonized in the human gut, play an important role in nutrient intake, metabolic homeostasis, immune regulation, and immune regulation; however, their presence m…
Li, Z. M., et al. (2023). "Host ALDH2 deficiency aggravates nonalcoholic steatohepatitis through gut-liver axis." Pharmacological Research 196.
	Nonalcoholic steatohepatitis (NASH) is the major cause of liver dysfunction. Animal and population studies have shown that mitochondrial aldehyde dehydrogenase (ALDH2) is implicated in fatty liver disease. However, the role of ALDH2 in NASH and the underlying mechanisms remains unclear. To address this issue, ALDH2 knockout (ALDH2?/?) mice and wild-type littermate mice were fed a methionine-and c…
Li, Z. M., et al. (2023). "Ampicillin exacerbates acetaminophen-induced acute liver injury by inducing intestinal microbiota imbalance and butyrate reduction." Liver International 43(4): 865-877.
	Background and Aims: Antibiotics (ATBx) and acetaminophen (APAP) are widely used worldwide. APAP is the most common cause of acute liver injury (ALI) and might be used in combination with ATBx in clinics. However, the impact of ATBx on APAP-induced ALI has rarely been studied. Methods: First, we compared the effects of seven ATBx on APAP-induced ALI. Then, we analysed faecal, serum and liver samp…
Liang, F., et al. (2022). "Effect of Washed Microbiota Transplantation on Patients With Dyslipidemia in South China." Frontiers in Endocrinology 13.
	Background and Aims: Although the manual crude fecal microbiota transplantation (FMT) reduces blood lipids in animal models of hyperlipidemia, its clinical effect on blood lipid metabolism in patients with hyperlipidemia and hypolipidemia remains unclear, especially in the Chinese population. It was reported that washed microbiota transplantation (WMT) was safer, more precise, and more quality-co…
Liang, M., et al. (2021). "Fecal Microbiota Transplantation Controls Progression of Experimental Autoimmune Hepatitis in Mice by Modulating the TFR/TFH Immune Imbalance and Intestinal Microbiota Composition." Front Immunol 12: 728723.
	Intestinal microbiota (IM) dysbiosis contributes to the development of autoimmune hepatitis (AIH). This study aimed to investigate the potential effect of fecal microbiota transplantation (FMT) in a murine model of experimental AIH (EAH), a condition more similar to that of AIH patients. Changes in the enteric microbiome were determined in AIH patients and EAH mice. Moreover, we established an ex…
Liang, M., et al. (2021). "Fecal Microbiota Transplantation Controls Progression of Experimental Autoimmune Hepatitis in Mice by Modulating the TFR/TFH Immune Imbalance and Intestinal Microbiota Composition." Frontiers in Immunology 12.
	Intestinal microbiota (IM) dysbiosis contributes to the development of autoimmune hepatitis (AIH). This study aimed to investigate the potential effect of fecal microbiota transplantation (FMT) in a murine model of experimental AIH (EAH), a condition more similar to that of AIH patients. Changes in the enteric microbiome were determined in AIH patients and EAH mice. Moreover, we established an ex…
Lichtenstein, G. R. (2017). "Fecal microbiota transplantation: An update." Gastroenterology and Hepatology 13(4): 203.
Lichtenstein, G. R. (2018). "Chronic kidney disease and hepatitis C virus treatment." Gastroenterology and Hepatology 14(5): 263.
Lichtenstein, G. R. (2019). "Inherited gastrointestinal syndromes." Gastroenterology and Hepatology 15(9): 455.
Lichtenstein, G. R. (2021). "Exploring immune checkpoint inhibitor colitis." Gastroenterology and Hepatology 17(8): 347.
Lichtenstein, G. R. (2021). "The importance of vaccinating IBD patients during the COVID-19 pandemic." Gastroenterology and Hepatology 17(1): 7.
Lin, A., et al. (2021). "<i>Lactobacillus fermentum</i> PS150 promotes non-rapid eye movement sleep in the first night effect of mice." Scientific Reports 11(1): 15.
	The first night effect (FNE) is a type of sleep disturbance caused by an unfamiliar environment, which leads to difficulty falling asleep and reduced sleep duration. Previously, we reported that Lactobacillus fermentum PS150 (PS150) improves sleep conditions in a pentobarbital-induced sleep mouse model. In this study, we aimed to evaluate the effect of PS150 on the FNE in mice. Briefly, mice were…
Lin, T., et al. (2023). "Editorial: The gut microbiome and COVID-19." Frontiers in cellular and infection microbiology 13.
Linares-Garc?a, L., et al. (2022). "Bacterial and Fungal Gut Dysbiosis and <i>Clostridium difficile</i> in COVID-19 A Review." Journal of Clinical Gastroenterology 56(4): 285-298.
	Background: Gastrointestinal symptoms are common in Coronavirus Disease 2019 (COVID-19), related to infection of severe acute respiratory syndrome-coronavirus-2 (SARS-CoV-2) of intestinal cells through the angiotensin converting enzyme 2 (ACE2) receptor in the brush border. Also, patients are treated with multiple antibiotics. Therefore, an increase in gut dysbiosis and in the prevalence of Clost…
Linares-Garc?a, L., et al. (2022). "Bacterial and Fungal Gut Dysbiosis and Clostridium difficile in COVID-19." Journal of Clinical Gastroenterology 56(4): 285-298.
	Background: Gastrointestinal symptoms are common in Coronavirus Disease 2019 (COVID-19), related to infection of severe acute respiratory syndrome-coronavirus-2 (SARS-CoV-2) of intestinal cells through the angiotensin converting enzyme 2 (ACE2) receptor in the brush border. Also, patients are treated with multiple antibiotics. Therefore, an increase in gut dysbiosis and in the prevalence of Clost…
Linares-Garc?a, L., et al. (2022). "Bacterial and Fungal Gut Dysbiosis and Clostridium difficile in COVID-19: A Review." J Clin Gastroenterol 56(4): 285-298.
	BACKGROUND: Gastrointestinal symptoms are common in Coronavirus Disease 2019 (COVID-19), related to infection of severe acute respiratory syndrome-coronavirus-2 (SARS-CoV-2) of intestinal cells through the angiotensin converting enzyme 2 (ACE2) receptor in the brush border. Also, patients are treated with multiple antibiotics. Therefore, an increase in gut dysbiosis and in the prevalence of Clost…
Ling, K. L., et al. (2020). "Asian Pacific Association of Gastroenterology (APAGE) Inflammatory Bowel Disease (IBD) Working Party guidelines on IBD management during the COVID-19 pandemic." JGH Open 4(3): 320-323.
	The COVID-19 pandemic, secondary to SARS-CoV-2, has resulted in high mortality and morbidity worldwide. As inflammatory bowel disease (IBD) is a chronic disease, and most patients are on long-term immunosuppressive agents, there is understandable concern, particularly in terms of therapy. In view of this, experts in IBD across the Asia Pacific region were invited to put together recommendations b…
Littlejohn, P. and B. B. Finlay (2021). "When a pandemic and an epidemic collide: COVID-19, gut microbiota, and the double burden of malnutrition." BMC Med 19(1): 31.
	BACKGROUND: It is estimated that the COVID-19 pandemic will drastically increase all forms of malnutrition. Of particular concern, yet understated, is the potential to increase the double burden of malnutrition (DBM) epidemic. This coexistence of undernutrition together with overweight and obesity, or diet-related non-communicable disease (NCD), within low- to middle-income countries (LMICs) is i…
Littlejohn, P. and B. B. Finlay (2021). "When a pandemic and an epidemic collide: COVID-19, gut microbiota, and the double burden of malnutrition." BMC Medicine 19(1).
	Background: It is estimated that the COVID-19 pandemic will drastically increase all forms of malnutrition. Of particular concern, yet understated, is the potential to increase the double burden of malnutrition (DBM) epidemic. This coexistence of undernutrition together with overweight and obesity, or diet-related non-communicable disease (NCD), within low- to middle-income countries (LMICs) is i…
Littlejohn, P. and B. B. Finlay (2021). "When a pandemic and an epidemic collide: COVID-19, gut microbiota, and the double burden of malnutrition." BMC Medicine 19(1): 8.
	Background: It is estimated that the COVID-19 pandemic will drastically increase all forms of malnutrition. Of particular concern, yet understated, is the potential to increase the double burden of malnutrition (DBM) epidemic. This coexistence of undernutrition together with overweight and obesity, or diet-related non-communicable disease (NCD), within low- to middle-income countries (LMICs) is i…
Liu, A., et al. (2022). "Gut Non-Bacterial Microbiota: Emerging Link to Irritable Bowel Syndrome." Toxins 14(9): 28.
	As a common functional gastrointestinal disorder, irritable bowel syndrome (IBS) significantly affects personal health and imposes a substantial economic burden on society, but the current understanding of its occurrence and treatment is still inadequate. Emerging evidence suggests that IBS is associated with gut microbial dysbiosis, but most studies focus on the bacteria and neglect other commun…
Liu, B., et al. (2022). "The gut microbiota of bats confers tolerance to influenza virus (H1N1) infection in mice." Transbound Emerg Dis 69(5): e1469-e1487.
	Pathogens from wild animals cause approximately 60% of emerging infectious diseases (EIDs). Studies on the immune systems of natural hosts are helpful for preventing the spread of EIDs. Bats are natural hosts for many emerging infectious pathogens and have a unique immune system that often coexists with pathogens without infection. Previous studies have shown that some genes and proteins may help…
Liu, B., et al. (2022). "The gut microbiota of bats confers tolerance to influenza virus (H1N1) infection in mice." Transboundary and Emerging Diseases 69(5): e1469-e1487.
	Pathogens from wild animals cause approximately 60% of emerging infectious diseases (EIDs). Studies on the immune systems of natural hosts are helpful for preventing the spread of EIDs. Bats are natural hosts for many emerging infectious pathogens and have a unique immune system that often coexists with pathogens without infection. Previous studies have shown that some genes and proteins may help…
Liu, B. Y., et al. (2022). "The gut microbiota of bats confers tolerance to influenza virus (H1N1) infection in mice." Transboundary and Emerging Diseases 69(5): E1469-E1487.
	Pathogens from wild animals cause approximately 60% of emerging infectious diseases (EIDs). Studies on the immune systems of natural hosts are helpful for preventing the spread of EIDs. Bats are natural hosts for many emerging infectious pathogens and have a unique immune system that often coexists with pathogens without infection. Previous studies have shown that some genes and proteins may help…
Liu, C., et al. (2021). "Novel approaches to intervene gut microbiota in the treatment of chronic liver diseases." Faseb j 35(10): e21871.
	Recent investigations of gut microbiota have contributed to understanding of the critical role of microbial community in pathophysiology. Dysbiosis not only causes disturbance directly to the gastrointestinal tract but also affects the liver through gut-liver axis. Various types of dysbiosis have been documented in alcoholic liver disease (ALD), nonalcoholic fatty liver disease, autoimmune hepati…
Liu, C., et al. (2021). "Novel approaches to intervene gut microbiota in the treatment of chronic liver diseases." FASEB Journal 35(10).
	Recent investigations of gut microbiota have contributed to understanding of the critical role of microbial community in pathophysiology. Dysbiosis not only causes disturbance directly to the gastrointestinal tract but also affects the liver through gut-liver axis. Various types of dysbiosis have been documented in alcoholic liver disease (ALD), nonalcoholic fatty liver disease, autoimmune hepati…
Liu, C., et al. (2021). "Novel approaches to intervene gut microbiota in the treatment of chronic liver diseases." FASEB Journal 35(10): 15.
	Recent investigations of gut microbiota have contributed to understanding of the critical role of microbial community in pathophysiology. Dysbiosis not only causes disturbance directly to the gastrointestinal tract but also affects the liver through gut-liver axis. Various types of dysbiosis have been documented in alcoholic liver disease (ALD), nonalcoholic fatty liver disease, autoimmune hepati…
Liu, C. S., et al. (2023). "Xianglian pill modulates gut microbial production of succinate and induces regulatory T cells to alleviate ulcerative colitis in rats." Journal of Ethnopharmacology 303.
	Ethnopharmacological relevance: Xianglian pill (XLP), a traditional Chinese formula, is widely used as treatment for ulcerative colitis (UC) in China. However, the mechanism of its therapeutic effect is still unclear. Aim of the study: Our previous studies showed a low oral bioavailability and a predominant distribution of major XLP ingredients in the gut. In the present study, we aimed to explor…
Liu, F., et al. (2020). "Communications Between Peripheral and the Brain-Resident Immune System in Neuronal Regeneration After Stroke." Frontiers in Immunology 11.
	Cerebral ischemia may cause irreversible neural network damage and result in functional deficits. Targeting neuronal repair after stroke potentiates the formation of new connections, which can be translated into a better functional outcome. Innate and adaptive immune responses in the brain and the periphery triggered by ischemic damage participate in regulating neural repair after a stroke. Immun…
Liu, F., et al. (2021). "Gastrointestinal disturbance and effect of fecal microbiota transplantation in discharged COVID-19 patients." J Med Case Rep 15(1): 60.
	BACKGROUND: To investigate the potential beneficial effect of fecal microbiota transplantation (FMT) on gastrointestinal symptoms, gut dysbiosis and immune status in discharged COVID-19 patients. CASE PRESENTATION: A total of 11 COVID-19 patients were recruited in April, 2020, about one month on average after they were discharged from the hospital. All subjects received FMT for 4 consecutive days…
Liu, F., et al. (2021). "Gastrointestinal disturbance and effect of fecal microbiota transplantation in discharged COVID-19 patients." Journal of Medical Case Reports 15(1).
	Background: To investigate the potential beneficial effect of fecal microbiota transplantation (FMT) on gastrointestinal symptoms, gut dysbiosis and immune status in discharged COVID-19 patients. Case presentation: A total of 11 COVID-19 patients were recruited in April, 2020, about one month on average after they were discharged from the hospital. All subjects received FMT for 4 consecutive days…
Liu, H., et al. (2023). "Hydrogen gas ameliorates acute alcoholic liver injury via anti-inflammatory and antioxidant effects and regulation of intestinal microbiota." International Immunopharmacology 120.
	Alcoholic liver disease (ALD) is a globally prevalent liver-related disorder characterized by severe oxidative stress and inflammatory liver damage, for which no effective treatment is currently available. Hydrogen gas (H2) has been demonstrated to be an efficient antioxidant in various diseases in animals as well as humans. However, the protective effects of H2 on ALD and its underlying mechanis…
Liu, H., et al. (2023). "Compound Probiotic Ameliorates Acute Alcoholic Liver Disease in Mice by Modulating Gut Microbiota and Maintaining Intestinal Barrier." Probiotics and Antimicrobial Proteins 15(1): 185-201.
	Alcoholic liver disease (ALD) is a worldwide health threaten lack of effective treatment. Gut dysbiosis and concomitant augmented intestinal permeability are strongly implicated in the pathogenesis and progression of ALD. Research on the protective effect of probiotics on ALD is limited, and more effective intestinal microecological regulators and the related mechanisms still need to be further e…
Liu, J., et al. (2023). "Salidroside protects mice from high-fat diet-induced obesity by modulating the gut microbiota." International Immunopharmacology 120.
	Obesity is a systemic disease with multisystem inflammation associated with gut dysbiosis. Salidroside (SAL) which is a major glycoside extracted from Rhodiola rosea L. has a wide range of pharmacological effects, but the role of gut microbiota in the protective effects of SAL on obesity has not been studied. Herein, we aim to explore whether SAL could ameliorate high-fat diet (HFD)-induced obesi…
Liu, J., et al. (2022). "Gut Microbiota Targeted Approach in the Management of Chronic Liver Diseases." Frontiers in cellular and infection microbiology 12.
	The liver is directly connected to the intestines through the portal vein, which enables the gut microbiota and gut-derived products to influence liver health. There is accumulating evidence of decreased gut flora diversity and alcohol sensitivity in patients with various chronic liver diseases, including non-alcoholic/alcoholic liver disease, chronic hepatitis virus infection, primary sclerosing…
Liu, J. Y. and J. K. Dickter (2020). "Nosocomial Infections: A History of Hospital-Acquired Infections." Gastrointestinal Endoscopy Clinics of North America 30(4): 637-652.
	In the United States, healthcare acquired infections (HAIs) or nosocomial infections are the sixth leading cause of death. This article reviews the history, prevalence, economic costs, morbidity and mortality, and risk factors associated with HAIs. Types of infections described include bacterial, fungal, viral, and multidrug resistant infections that contribute to the most common causes of HAIs, …
Liu, N., et al. (2023). "Gut microbiota affects sensitivity to immune-mediated isoniazid-induced liver injury." Biomedicine and Pharmacotherapy 160.
	Isoniazid (INH) is a highly effective single and/or combined first-line anti-tuberculosis (anti-TB) therapy drug, and the hepatotoxicity greatly limits its clinical application. INH-induced liver injury (INH-DILI) is a typical immune-mediated idiosyncratic drug-induced liver injury. Existing mechanisms including genetic variations in drug metabolism and immune responses cannot fully explain the d…
Liu, Q., et al. (2022). "Intestinal homeostasis in autoimmune liver diseases." Chinese Medical Journal 135(14): 1642-1652.
	AbstractIntestinal homeostasis depends on complex interactions between the gut microbiota and host immune system. Emerging evidence indicates that the intestinal microbiota is a key player in autoimmune liver disease (AILD). Autoimmune hepatitis, primary biliary cholangitis, primary sclerosing cholangitis, and IgG4-related sclerosing cholangitis have been linked to gut dysbiosis. Diverse mechanis…
Liu, R., et al. (2020). "Neuroinflammation in Murine Cirrhosis Is Dependent on the Gut Microbiome and Is Attenuated by Fecal Transplant." Hepatology 71(2): 611-626.
	Cirrhosis and hepatic encephalopathy (HE) is associated with an altered gut–liver–brain axis. Fecal microbial transplant (FMT) after antibiotics improves outcomes in HE, but the impact on brain function is unclear. The aim of this study is to determine the effect of colonization using human donors in germ-free (GF) mice on the gut–liver–brain axis. GF and conventional mice were made cirrhotic usi…
Liu, T. F. D., et al. (2022). "Gut and airway microbiota and their role in COVID-19 infection and pathogenesis: a scoping review." Infection 50(4): 815-847.
	Background: The SARS-CoV-2 virus is responsible for the COVID-19 pandemic. Researchers have been studying the pathogenesis of the virus with the aim to improve our current diagnosis and management strategies. The microbiota have been proposed to play a key role in the pathogenesis of the disease. Purpose: To investigate and report on the current available evidence on any associations between the …
Liu, X., et al. (2021). "Fecal Microbiota Transplantation as Therapy for Treatment of Active Ulcerative Colitis: A Systematic Review and Meta-Analysis." Gastroenterology Research and Practice 2021.
	Aim. Increasing evidence supports the role of the gut microbiota in the etiology of ulcerative colitis (UC). Fecal microbiota transplantation (FMT) is a highly effective treatment against recurrent Clostridium difficile infection; however, its efficacy in UC is still controversial. A systematic review and meta-analysis was conducted to evaluate the efficacy and safety of FMT for treatment of acti…
Liu, X., et al. (2023). "Fecal microbiota transplantation for the management of autoimmune diseases: Potential mechanisms and challenges." J Autoimmun: 103109.
	Autoimmune diseases (AIDs) are a series of immune-mediated lethal diseases featured by over-activated immune cells attacking healthy self-tissues and organs due to the loss of immune tolerance, which always causes severe irreversible systematical organ damage and threatens human health heavily. To date, there are still no definitive cures for the treatment of AIDs due to their pathogenesis has no…
Liu, X., et al. (2023). "Fecal microbiota transplantation for the management of autoimmune diseases: Potential mechanisms and challenges." Journal of Autoimmunity.
	Autoimmune diseases (AIDs) are a series of immune-mediated lethal diseases featured by over-activated immune cells attacking healthy self-tissues and organs due to the loss of immune tolerance, which always causes severe irreversible systematical organ damage and threatens human health heavily. To date, there are still no definitive cures for the treatment of AIDs due to their pathogenesis has no…
Liu, Y., et al. (2021). "Fecal transplantation alleviates acute liver injury in mice through regulating Treg/Th17 cytokines balance." Scientific Reports 11(1).
	Changes in intestinal microecology during acute liver failure (ALF) directly affect the occurrence and development of the disease. The study aimed to investigate the relationship between the intestinal microbiota and the key immune cells. Fecal microbiota transplantation (FMT) was used to determine whether ALF can balance Th17/Treg cytokines. The relationship between gut microbiota and clinical i…
Liu, Y., et al. (2022). "Gut microbiota–bile acid–intestinal Farnesoid X receptor signaling axis orchestrates cadmium-induced liver injury." Science of the Total Environment 849.
	Cadmium (Cd) is a widely prevalent environmental pollutant that accumulates in the liver and induces liver injury. The mechanism of Cd-induced liver injury remains elusive. Our study aimed to clarify the mechanism by which changes in the gut microbiota contribute to Cd-induced liver injury. Here, a murine model of liver injury induced by chronic Cd exposure was used. Liver injury was assessed by …
Liu, Y., et al. (2023). "Inhibitory effect of Enterococcus faecalis on rotavirus SA11 strain replication in in vitro cell model and suckling rat rotavirus infection model." Journal of Jilin University Medicine Edition 49(1): 131-138.
	Objective: To explore the replication of rotavirus SA11 strain in vivo and in vitro after adding Enterococcus faecalis(E. faecalis), and to provide the evidence for clarifying the effect of E. faecalis on rotavirus infection. Methods: In in vitro experiment, 108?1012 CFU ·mL?1 E. faecalis were diluted with 10 times concentration gradient and co-cultured with Caco-2 cells for 12, 18, 24, 30, and 4…
Liu, Y. F., et al. (2022). "Immune checkpoint inhibitor-based therapy for advanced clear cell renal cell carcinoma: A narrative review." International Immunopharmacology 110.
	The prognosis for advanced clear cell renal cell carcinoma (ccRCC) is not satisfactory, even though its treatment has evolved rapidly over the past 20 years. Systemic ccRCC treatment options mainly involve antiangiogenic therapy, immune checkpoint blockade, or a combination of these therapies, and as more clinical evidence becomes available, immune checkpoint inhibitors (ICIs) are increasingly do…
Liu, Z., et al. (2019). "Enteric dysbiosis is associated with sepsis in patients." FASEB Journal 33(11): 12299-12310.
	Sepsis is defined as a life-threatening organ dysfunction caused by a dysregulated host response to microbial infection. For decades, the potential role of gut microbiota in sepsis pathogenesis has been revealed. However, the systemic and functional link between gut microbiota and sepsis has remained unexplored. To address this gap in knowledge, we carried out systematic analyses on clinical stoo…
Liwinski, T. and E. Elinav (2020). "Harnessing the microbiota for therapeutic purposes." American journal of transplantation 20(6): 1482-1488.
	The myriads of microorganisms colonizing the human host (microbiome) affect virtually every aspect of its physiology in health and disease. The past decade witnessed unprecedented advances in microbiome research. The field rapidly transitioned from descriptive studies to deep mechanistic insights into host-microbiome interactions. This offers the opportunity for microbiome-targeted therapeutic ma…
Llopis, M., et al. (2016). "Intestinal microbiota contributes to individual susceptibility to alcoholic liver disease." Gut 65(5): 830-839.
	OBJECTIVE: There is substantial inter-individual diversity in the susceptibility of alcoholics to liver injury. Alterations of intestinal microbiota (IM) have been reported in alcoholic liver disease (ALD), but the extent to which they are merely a consequence or a cause is unknown. We aimed to demonstrate that a specific dysbiosis contributes to the development of alcoholic hepatitis (AH). DESIG…
Llopis, M., et al. (2016). "Intestinal microbiota contributes to individual susceptibility to alcoholic liver disease." Gut 65(5): 830-839.
	Objective: There is substantial inter-individual diversity in the susceptibility of alcoholics to liver injury. Alterations of intestinal microbiota (IM) have been reported in alcoholic liver disease (ALD), but the extent to which they are merely a consequence or a cause is unknown. We aimed to demonstrate that a specific dysbiosis contributes to the development of alcoholic hepatitis (AH). Desig…
Llopis, M., et al. (2016). "Intestinal microbiota contributes to individual susceptibility to alcoholic liver disease." Gut 65(5): 830-839.
	Objective There is substantial inter-individual diversity in the susceptibility of alcoholics to liver injury. Alterations of intestinal microbiota (IM) have been reported in alcoholic liver disease (ALD), but the extent to which they are merely a consequence or a cause is unknown. We aimed to demonstrate that a specific dysbiosis contributes to the development of alcoholic hepatitis (AH). Design…
Long, J., et al. (2023). "Assessing the Relationship Between Gut Microbiota and Posttransplant Diabetes Mellitus." Experimental and Clinical Transplantation 21(4): 350-360.
	Objectives: The incidence of diabetes significantly increases after kidney transplant, and the associated gut microbiota are closely related to diabetes. However, the gut microbiota of recipients with diabetes after kidney transplant remain unexplored. Materials and Methods: Feces samples from recipients with diabetes 3 months after kidney transplant were collected and analyzed using high-through…
Lou, J. M., et al. (2020). "Fecal microbiota transplantation has therapeutic effects on chronic hepatits B patients via altering composition of gut microbiota." Hepatobiliary Pancreat Dis Int 19(5): 486-487.
Lou, J. M., et al. (2020). "Fecal microbiota transplantation has therapeutic effects on chronic hepatits B patients via altering composition of gut microbiota." Hepatobiliary and Pancreatic Diseases International 19(5): 486-487.
Lu, D., et al. (2020). "Gut microecology: Why our microbes could be key to our health." Biomedicine and Pharmacotherapy 131.
	The human body contains a large number of microorganisms, and the gut microecology environment contains the largest number and types of microorganisms. The structure and function of gut microbiota are closely related to the health of the human body. In a cascade of studies, the diversity of gut microbiota and its metabolite often found changed in patients or mice model. What kind of gut microbiot…
Lu, H., et al. (2013). "Assessment of microbiome variation during the perioperative period in liver transplant patients: a retrospective analysis." Microb Ecol 65(3): 781-791.
	Understanding the composition of the microbial populations in the intestines of liver transplant patients is important to preventing postoperative infection. We investigated the relationship between the risk of postoperative infection and variation in the predominant fecal microbial composition during the perioperative period. We prospectively analyzed the predominant intestinal microbiome of fiv…
Lu, H., et al. (2013). "Assessment of Microbiome Variation During the Perioperative Period in Liver Transplant Patients: A Retrospective Analysis." Microbial Ecology 65(3): 781-791.
	Understanding the composition of the microbial populations in the intestines of liver transplant patients is important to preventing postoperative infection. We investigated the relationship between the risk of postoperative infection and variation in the predominant fecal microbial composition during the perioperative period. We prospectively analyzed the predominant intestinal microbiome of fiv…
Lu, H. F., et al. (2013). "Assessment of Microbiome Variation During the Perioperative Period in Liver Transplant Patients: a Retrospective Analysis." Microbial Ecology 65(3): 781-791.
	Understanding the composition of the microbial populations in the intestines of liver transplant patients is important to preventing postoperative infection. We investigated the relationship between the risk of postoperative infection and variation in the predominant fecal microbial composition during the perioperative period. We prospectively analyzed the predominant intestinal microbiome of fiv…
Lu, H. F., et al. (2019). "Fecal microbiome data distinguish liver recipients with normal and abnormal liver function from healthy controls." Frontiers in Microbiology 10(JULY).
	Emerging evidence suggests that altered intestinal microbiota plays an important role in the pathogenesis of many liver diseases, mainly by promoting inflammation via the “intestinal microbiota-immunity-liver” axis. We aimed to investigate the fecal microbiome of liver recipients with abnormal/normal liver function using 16S rRNA gene sequencing. Fecal samples were collected from 90 liver recipie…
Lu, S., et al. (2023). "Metatranscriptomic analysis revealed Prevotella as a potential biomarker of oropharyngeal microbiomes in SARS-CoV-2 infection." Frontiers in cellular and infection microbiology 13.
	Background and objectives: Disease severity and prognosis of coronavirus disease 2019 (COVID-19) disease with other viral infections can be affected by the oropharyngeal microbiome. However, limited research had been carried out to uncover how these diseases are differentially affected by the oropharyngeal microbiome of the patient. Here, we aimed to explore the characteristics of the oropharynge…
Lu, Y., et al. (2022). "Role of gut microbiota in hepatocellular carcinoma: cancer occurrence, progresses and treatments." Journal of Shanghai Jiaotong University (Medical Science) 42(7): 939-944.
	The gut microbiota, as one of the microfloras existing in human body, is accounted for approximately 80% in human microbiome. Gut microbiota regulates digestive and immune functions through participating in physiological processes such as metabolism and immune homeostasis, meanwhile impacts the occurrence of cancer and controls the body response to cancer treatment drugs. Hepatocellular carcinoma…
Lübbert, C. and R. Mutters (2017). "Gastrointestinal infections." Internist 58(2): 149-169.
	Infectious diarrhea is one of the most common diseases. This article summarizes the current state of the diagnostics and treatment and includes the most important pathogens, i.e. Norovirus, Rotavirus, Campylobacter, Salmonella, Shigella and pathogenic Escherichia coli. Infections caused by toxin-producing strains of Clostridiumdifficile are described in more detail due to the increasing importanc…
Lübbert, C. and R. Mutters (2017). "Gastrointestinal infections." Internist 58(2): 149-168.
	Infectious diarrhea is one of the most common diseases. This article summarizes the current state of the diagnostics and treatment and includes the most important pathogens, i.e. Norovirus, Rotavirus, Campylobacter, Salmonella, Shigella and pathogenic Escherichia coli. Infections caused by toxin-producing strains of Clostridium difficile are described in more detail due to the increasing importan…
Lübbert, C. and R. Mutters (2017). "[Gastrointestinal infections]." Internist (Berl) 58(2): 149-169.
	Infectious diarrhea is one of the most common diseases. This article summarizes the current state of the diagnostics and treatment and includes the most important pathogens, i.e. Norovirus, Rotavirus, Campylobacter, Salmonella, Shigella and pathogenic Escherichia coli. Infections caused by toxin-producing strains of Clostridium difficile are described in more detail due to the increasing importan…
Lui, R. N. and S. L. Chan (2021). "Management of Gastrointestinal Side Effects of Immune Checkpoint Inhibitors." Clinical Gastroenterology and Hepatology 19(11): 2262-2265.
Luj?na, J. A., et al. (2019). "Contribution of the microbiota to intestinal homeostasis and its role in the pathogenesis of HIV-1 infection." Current HIV Research 17(1): 13-25.
[truncated: 1,390 more rows]
